# Supplementary material for: Macrophage-specific autophagy-related gene HSPB8 is involved in the macrophage polarization in atherosclerosis
Source: BMC Cardiovasc Disord. 2023 Mar 18;23:141. doi: 10.1186/s12872-023-03158-2 (PMC10024845; doi:10.1186/s12872-023-03158-2)
Supplement: Supplementary file 1 — Additional File: Table S1: The autophagy related genes downloaded from Human Autophagy database [file 12872_2023_3158_MOESM1_ESM.xlsx]

## Sheet: Table S1
Table S1 The autophagy related genes downloaded from Human Autophagy database.
	logFC	AveExpr	t	P.Value	adj.P.Val	B
A_21_P0014423	0.884812	6.12904	20.0656	9.62412e-38	4.54874e-33	75.0243
A_23_P318604	0.612555	5.90269	17.4801	6.94544e-33	1.64135e-28	64.1247
A_23_P149259	0.594025	5.19183	16.9789	6.6995e-32	1.05548e-27	61.9088
A_33_P3239338	0.926596	7.5499	16.2962	1.54468e-30	1.82519e-26	58.8373
A_33_P3285156	1.06439	6.28875	15.9533	7.63856e-30	7.22058e-26	57.2713
A_23_P250212	1.35766	7.05933	15.7927	1.62263e-29	1.2782e-25	56.5328
A_23_P165984	0.527772	4.81644	15.6238	3.59702e-29	2.42871e-25	55.7522
A_33_P3228558	1.49645	7.96798	15.5452	5.21534e-29	3.08122e-25	55.3879
A_23_P43157	-1.21698	6.00087	-15.4747	7.28303e-29	3.82472e-25	55.0604
A_23_P353056	0.811834	7.20519	15.4036	1.02081e-28	4.82475e-25	54.7292
A_23_P18384	-0.511238	5.87538	-15.3007	1.66481e-28	7.15323e-25	54.2493
A_23_P200829	0.955598	7.22029	14.9867	7.47047e-28	2.87616e-24	52.776
A_24_P181506	0.657689	6.85692	14.9748	7.91089e-28	2.87616e-24	52.7198
A_24_P376391	1.17207	8.40077	14.915	1.05465e-27	3.56048e-24	52.4375
A_33_P3417452	1.04564	6.34288	14.8587	1.38269e-27	4.35675e-24	52.1716
A_23_P214222	1.05592	8.79885	14.7876	1.94785e-27	5.75395e-24	51.8351
A_33_P3248265	1.51081	5.87808	14.7744	2.07506e-27	5.76916e-24	51.773
A_23_P213592	0.73359	6.60442	14.7614	2.21011e-27	5.80325e-24	51.7111
A_33_P3227443	1.70613	6.12481	14.7248	2.63642e-27	6.5583e-24	51.5378
A_33_P3291484	1.10742	6.10702	14.6661	3.50164e-27	8.27508e-24	51.2591
A_33_P3320272	0.535201	4.84394	14.4412	1.04287e-26	2.34715e-23	50.1871
A_23_P154962	1.09522	5.96663	14.4045	1.24637e-26	2.67766e-23	50.012
A_23_P213153	-0.450079	7.28596	-14.3423	1.68764e-26	3.46802e-23	49.7142
A_23_P79069	1.57051	7.47683	14.3332	1.76443e-26	3.47474e-23	49.6705
A_33_P3384392	0.812344	7.95067	14.3171	1.90869e-26	3.60848e-23	49.5932
A_33_P3331366	0.907081	7.40038	14.2544	2.59168e-26	4.71127e-23	49.2927
A_33_P3235217	-0.837607	6.75942	-14.1921	3.51396e-26	6.15125e-23	48.9935
A_23_P142974	1.56725	7.00981	14.1458	4.40759e-26	7.44001e-23	48.7708
A_33_P3398448	0.783623	7.8399	14.1165	5.08709e-26	8.29091e-23	48.6299
A_24_P633902	-0.717329	6.61837	-14.0997	5.52428e-26	8.70333e-23	48.5488
A_23_P386241	1.08952	6.97971	14.0692	6.41693e-26	9.78354e-23	48.4016
A_33_P3239839	0.628041	5.98154	13.9605	1.09425e-25	1.60163e-22	47.877
A_23_P88865	1.01102	9.15106	13.9561	1.11827e-25	1.60163e-22	47.8556
A_23_P423197	0.551913	8.09817	13.9066	1.42619e-25	1.98257e-22	47.6165
A_23_P103104	1.15941	6.42865	13.8341	2.0392e-25	2.75374e-22	47.265
A_21_P0014677	-0.630075	6.05683	-13.8069	2.33117e-25	3.01413e-22	47.1334
A_33_P3237977	-0.854522	6.77106	-13.8024	2.38382e-25	3.01413e-22	47.1114
A_23_P318581	-0.497122	7.95875	-13.7991	2.42334e-25	3.01413e-22	47.0953
A_23_P426989	0.596116	6.9075	13.7876	2.56529e-25	3.10887e-22	47.0393
A_24_P225468	-0.590774	6.30462	-13.7791	2.67447e-25	3.16015e-22	46.9983
A_23_P218817	0.781176	5.01942	13.712	3.72539e-25	4.29456e-22	46.6724
A_24_P406814	0.796592	6.23337	13.6749	4.47686e-25	5.03796e-22	46.4917
A_23_P145874	0.976369	7.08721	13.6641	4.7208e-25	5.18893e-22	46.4395
A_23_P49816	1.74348	8.16702	13.6517	5.01986e-25	5.39225e-22	46.3791
A_23_P314250	1.50618	5.95587	13.6303	5.58187e-25	5.8627e-22	46.2747
A_23_P103703	-1.89634	6.74442	-13.6212	5.83795e-25	5.9922e-22	46.2306
A_24_P29686	0.824128	7.30163	13.6171	5.95873e-25	5.9922e-22	46.2105
A_23_P32021	0.558472	5.0651	13.556	8.06676e-25	7.94307e-22	45.9126
A_23_P5601	0.934431	7.92567	13.5371	8.86011e-25	8.54621e-22	45.8203
A_23_P368740	0.639818	4.90192	13.5294	9.20507e-25	8.70137e-22	45.7828
A_24_P298877	0.367689	7.38452	13.516	9.83898e-25	9.11823e-22	45.7172
A_33_P3255209	0.571375	8.39394	13.4616	1.28887e-24	1.17148e-21	45.4517
A_23_P32615	-0.526948	6.32096	-13.4533	1.34312e-24	1.19776e-21	45.4111
A_21_P0014231	1.01581	5.44452	13.4339	1.47931e-24	1.29478e-21	45.3161
A_33_P3229181	0.878915	7.86827	13.4201	1.58434e-24	1.3615e-21	45.2486
A_21_P0000302	-0.539772	6.3576	-13.3576	2.16304e-24	1.8256e-21	44.9423
A_24_P307854	0.381072	4.99683	13.2457	3.77856e-24	3.13315e-21	44.3935
A_23_P353744	-0.615172	6.505	-13.2118	4.47522e-24	3.64684e-21	44.227
A_33_P3328559	1.67528	6.90606	13.1771	5.32266e-24	4.2639e-21	44.0564
A_23_P258221	1.2148	7.31712	13.1484	6.14421e-24	4.84e-21	43.9152
A_23_P37778	0.766228	6.80808	13.1117	7.38039e-24	5.69142e-21	43.7348
A_23_P211797	-0.437843	6.04837	-13.1094	7.4659e-24	5.69142e-21	43.7234
A_33_P3410194	-0.878629	7.56163	-13.0887	8.2823e-24	6.21356e-21	43.6213
A_33_P3393200	-0.922923	4.56596	-13.0829	8.52753e-24	6.29758e-21	43.5926
A_33_P3309556	0.878919	5.88856	13.0713	9.03724e-24	6.57133e-21	43.5355
A_24_P396720	-0.854625	8.44385	-13.0471	1.01984e-23	7.30326e-21	43.4165
A_23_P424712	0.712402	6.19837	13.0392	1.0614e-23	7.48749e-21	43.3772
A_33_P3276019	-0.830957	4.29269	-13.0304	1.10926e-23	7.71003e-21	43.3338
A_23_P130919	0.720944	6.61346	13.0247	1.14098e-23	7.75038e-21	43.3061
A_24_P329065	0.655954	5.89606	13.0235	1.14786e-23	7.75038e-21	43.3001
A_32_P203300	-0.575971	6.15587	-12.9981	1.30403e-23	8.6808e-21	43.1746
A_23_P3355	0.391329	7.22135	12.9923	1.3422e-23	8.81081e-21	43.1462
A_23_P77000	0.775979	8.0774	12.984	1.39988e-23	9.06353e-21	43.1048
A_23_P309361	0.680244	6.38817	12.963	1.55477e-23	9.81221e-21	43.0015
A_33_P3369393	1.77751	7.1676	12.9622	1.56153e-23	9.81221e-21	42.9973
A_23_P383688	0.509296	6.34933	12.959	1.58701e-23	9.81221e-21	42.9813
A_23_P161352	-1.27595	6.49317	-12.9575	1.59855e-23	9.81221e-21	42.9742
A_23_P376488	1.45822	5.6449	12.9152	1.97716e-23	1.19805e-20	42.765
A_23_P15375	0.588559	5.75106	12.911	2.01911e-23	1.20342e-20	42.7443
A_33_P3329597	0.47205	6.99462	12.9092	2.03694e-23	1.20342e-20	42.7357
A_23_P30069	1.15673	6.25202	12.8908	2.23533e-23	1.30433e-20	42.6442
A_33_P3314161	-0.611387	6.14865	-12.8834	2.31909e-23	1.3367e-20	42.608
A_23_P152024	0.946166	6.12317	12.8619	2.58413e-23	1.47152e-20	42.5015
A_23_P1638	0.471764	5.96471	12.8592	2.61911e-23	1.47369e-20	42.4882
A_23_P110791	1.61421	9.67125	12.8514	2.72374e-23	1.50803e-20	42.4497
A_33_P3318414	1.48928	8.71808	12.85	2.74396e-23	1.50803e-20	42.4424
A_33_P3389153	1.21274	6.68375	12.8334	2.98266e-23	1.62037e-20	42.3603
A_23_P42514	0.613557	8.6225	12.8239	3.12804e-23	1.68004e-20	42.3135
A_33_P3242483	-0.839867	6.21192	-12.808	3.38894e-23	1.79972e-20	42.2346
A_23_P31273	-0.866145	4.55135	-12.7824	3.85614e-23	2.02507e-20	42.1075
A_33_P3300212	-0.520145	5.6749	-12.7755	3.99176e-23	2.07326e-20	42.0735
A_33_P3298062	0.966911	7.04837	12.7529	4.47283e-23	2.29787e-20	41.9614
A_33_P3504659	0.936381	6.64154	12.7296	5.02869e-23	2.55566e-20	41.8461
A_24_P192914	1.80041	8.27308	12.6961	5.95659e-23	2.99502e-20	41.6794
A_33_P3264895	0.846509	6.04077	12.6751	6.62131e-23	3.29421e-20	41.5753
A_23_P88626	1.33975	5.96173	12.6705	6.77641e-23	3.33625e-20	41.5525
A_23_P37005	0.541358	5.56288	12.6651	6.96172e-23	3.39215e-20	41.5259
A_23_P32500	1.42687	7.77096	12.6582	7.21027e-23	3.47741e-20	41.4914
A_24_P174367	-0.55824	6.64106	-12.5955	9.8934e-23	4.72325e-20	41.1799
A_23_P323761	1.61857	6.115	12.5797	1.07192e-22	5.06633e-20	41.101
A_23_P204087	0.877019	5.20615	12.5747	1.09919e-22	5.14378e-20	41.0763
A_23_P70359	1.01653	6.215	12.5602	1.18277e-22	5.48064e-20	41.0041
A_24_P201739	0.851689	6.41163	12.549	1.25175e-22	5.74397e-20	40.9483
A_19_P00810523	-0.580807	7.19894	-12.5372	1.32858e-22	6.0379e-20	40.8897
A_23_P209269	-0.749776	7.18798	-12.5031	1.57838e-22	7.05541e-20	40.72
A_23_P256244	-0.450422	4.82202	-12.5026	1.58233e-22	7.05541e-20	40.7176
A_23_P155057	1.51072	7.71202	12.4899	1.68795e-22	7.45599e-20	40.654
A_24_P21715	0.564335	5.78356	12.4752	1.8177e-22	7.95479e-20	40.581
A_23_P89187	0.66164	7.87212	12.4699	1.86733e-22	8.09702e-20	40.5545
A_33_P3378665	-1.32096	5.9676	-12.4596	1.96706e-22	8.45194e-20	40.5033
A_24_P378019	1.12511	7.89904	12.4502	2.06293e-22	8.71831e-20	40.4564
A_33_P3390456	-0.520075	5.50981	-12.45	2.06595e-22	8.71831e-20	40.455
A_23_P143650	0.606584	5.10673	12.4434	2.1354e-22	8.93166e-20	40.4224
A_33_P3402171	-0.432348	6.30115	-12.4386	2.18835e-22	9.06761e-20	40.3983
A_23_P40174	3.86263	8.96385	12.437	2.20628e-22	9.06761e-20	40.3903
A_23_P68155	0.834079	7.05481	12.4344	2.23518e-22	9.1072e-20	40.3775
A_21_P0012235	0.984708	5.50817	12.4276	2.31326e-22	9.3448e-20	40.3437
A_24_P153840	1.43995	6.32192	12.4228	2.37093e-22	9.4966e-20	40.3194
A_23_P61466	1.4233	5.97173	12.4119	2.50505e-22	9.94949e-20	40.2652
A_24_P48177	0.509677	6.30587	12.4009	2.64857e-22	1.04318e-19	40.2104
A_33_P3211432	1.66658	6.35942	12.3966	2.70781e-22	1.0577e-19	40.1886
A_24_P153568	1.66446	7.29173	12.3905	2.79279e-22	1.08195e-19	40.1582
A_23_P135499	-0.821797	8.15077	-12.3875	2.83529e-22	1.08949e-19	40.1433
A_24_P339944	0.993263	5.60413	12.3766	2.99598e-22	1.14195e-19	40.089
A_33_P3411427	0.530634	5.87577	12.375	3.02104e-22	1.14229e-19	40.0808
A_21_P0000444	-0.856766	5.03471	-12.3692	3.11043e-22	1.15949e-19	40.0521
A_21_P0012766	-0.753404	5.83529	-12.3689	3.1156e-22	1.15949e-19	40.0505
A_33_P3223495	-1.1623	5.98	-12.3639	3.1945e-22	1.17957e-19	40.0258
A_33_P3355014	0.832215	5.415	12.3599	3.26131e-22	1.1949e-19	40.0055
A_33_P3842556	1.39494	7.06606	12.3572	3.30623e-22	1.19646e-19	39.992
A_33_P3260614	1.71982	7.74846	12.3566	3.31619e-22	1.19646e-19	39.989
A_23_P379945	0.753822	5.31385	12.3531	3.37498e-22	1.2031e-19	39.9717
A_24_P687326	0.578075	4.63067	12.3525	3.3855e-22	1.2031e-19	39.9687
A_33_P3318671	0.601424	8.31731	12.3226	3.93919e-22	1.38942e-19	39.8195
A_32_P171061	1.19591	5.68115	12.3128	4.14174e-22	1.45004e-19	39.7701
A_19_P00318599	0.510766	6.19173	12.3093	4.21567e-22	1.46507e-19	39.7527
A_23_P208866	1.06211	9.48038	12.2971	4.48465e-22	1.54717e-19	39.6918
A_23_P62967	0.996389	6.14192	12.2855	4.75542e-22	1.6287e-19	39.6341
A_23_P144549	2.63733	6.07519	12.2807	4.8742e-22	1.65737e-19	39.6098
A_33_P3286937	-0.863698	4.43183	-12.2545	5.56663e-22	1.87929e-19	39.479
A_33_P3411075	1.00194	8.67875	12.2484	5.74125e-22	1.9245e-19	39.4485
A_23_P127460	0.681561	7.0299	12.2463	5.80288e-22	1.93146e-19	39.438
A_33_P3301524	0.557677	5.15971	12.2392	6.0163e-22	1.98849e-19	39.4025
A_23_P142447	1.64402	7.64817	12.2305	6.28981e-22	2.06446e-19	39.3587
A_23_P206454	0.699553	5.94327	12.2254	6.45573e-22	2.1043e-19	39.333
A_23_P374782	0.881781	7.15788	12.2214	6.58655e-22	2.13224e-19	39.3133
A_23_P65930	0.469462	6.72433	12.2145	6.82343e-22	2.1939e-19	39.2785
A_23_P415401	-0.952327	8.5376	-12.1835	7.98566e-22	2.55023e-19	39.1236
A_33_P3348639	-0.45742	8.61452	-12.1816	8.0621e-22	2.55736e-19	39.1142
A_23_P144369	-0.870178	5.97038	-12.1759	8.3029e-22	2.61619e-19	39.0852
A_23_P111452	0.746928	7.85356	12.162	8.90882e-22	2.78852e-19	39.0158
A_23_P147109	1.04345	5.75058	12.1562	9.17569e-22	2.85316e-19	38.9868
A_33_P3246804	0.636944	7.61173	12.1446	9.73236e-22	3.00647e-19	38.9288
A_23_P259621	1.4308	8.22442	12.1413	9.89819e-22	3.03784e-19	38.9121
A_23_P64661	1.45525	6.90779	12.14	9.9661e-22	3.03895e-19	38.9054
A_33_P3237927	1.35295	9.04106	12.1128	1.14412e-21	3.44579e-19	38.7695
A_23_P147431	1.21995	7.54625	12.1128	1.14461e-21	3.44579e-19	38.769
A_23_P111583	1.70562	7.71962	12.1044	1.19466e-21	3.57369e-19	38.7269
A_19_P00319990	-0.638029	5.80269	-12.1027	1.20452e-21	3.58053e-19	38.7188
A_33_P3283828	0.748824	5.96567	12.0951	1.25214e-21	3.69883e-19	38.6806
A_23_P38041	0.896621	7.27173	12.0819	1.3391e-21	3.93112e-19	38.6145
A_33_P3238573	0.884571	8.23231	12.0743	1.39231e-21	4.06211e-19	38.5761
A_33_P3346098	0.451528	6.255	12.0279	1.76369e-21	5.11405e-19	38.3432
A_23_P39116	0.625048	6.36298	12.0174	1.86041e-21	5.36161e-19	38.2906
A_24_P89911	0.441226	6.17731	12.0157	1.87669e-21	5.37575e-19	38.2821
A_23_P398044	0.415478	7.59365	12.0094	1.93779e-21	5.51732e-19	38.2505
A_21_P0013767	-0.508021	5.99952	-12.0043	1.98881e-21	5.62869e-19	38.2249
A_33_P3315223	-0.463801	6.43	-11.998	2.05385e-21	5.77816e-19	38.1932
A_33_P3374723	-0.885772	7.96404	-11.9956	2.07873e-21	5.81356e-19	38.1813
A_24_P683011	-0.790845	5.06702	-11.981	2.24034e-21	6.22868e-19	38.1076
A_24_P592012	0.570464	5.01048	11.9776	2.27876e-21	6.29843e-19	38.0909
A_32_P179740	0.407925	5.3475	11.9614	2.47497e-21	6.75977e-19	38.0095
A_33_P3220242	-0.445834	5.43163	-11.9612	2.47777e-21	6.75977e-19	38.0084
A_32_P177024	-0.664745	7.21154	-11.9604	2.48858e-21	6.75977e-19	38.0041
A_23_P99172	0.506654	6.03529	11.9566	2.53711e-21	6.85224e-19	37.9851
A_23_P383132	0.517404	6.26413	11.9497	2.62792e-21	7.05717e-19	37.9504
A_23_P345692	-1.26233	5.84192	-11.9423	2.72892e-21	7.28699e-19	37.9133
A_32_P194072	0.687545	6.81673	11.9341	2.84481e-21	7.55377e-19	37.8723
A_33_P3210866	0.478741	6.85077	11.9324	2.87032e-21	7.56666e-19	37.8635
A_23_P71644	0.498783	6.56692	11.9316	2.88168e-21	7.56666e-19	37.8596
A_32_P59302	1.02039	6.05385	11.927	2.95037e-21	7.70421e-19	37.8364
A_32_P121085	1.51872	6.67933	11.9241	2.9946e-21	7.77673e-19	37.8218
A_33_P3340342	0.976344	7.48548	11.9208	3.04547e-21	7.86563e-19	37.8052
A_24_P377499	0.757387	4.79221	11.9088	3.23832e-21	8.31826e-19	37.7447
A_23_P211850	0.697768	6.27894	11.9069	3.26854e-21	8.35049e-19	37.7356
A_24_P53215	0.853089	5.30913	11.888	3.60035e-21	9.14876e-19	37.6403
A_23_P29684	0.456886	5.80827	11.8852	3.65209e-21	9.23062e-19	37.6263
A_33_P3257993	0.92754	6.31567	11.8841	3.67319e-21	9.23456e-19	37.6206
A_33_P3357382	0.607971	5.67337	11.8797	3.75591e-21	9.39256e-19	37.5987
A_33_P3217834	0.400551	7.36375	11.8744	3.85987e-21	9.56115e-19	37.5718
A_33_P3272921	0.831213	5.76519	11.8742	3.86379e-21	9.56115e-19	37.5708
A_33_P3420655	0.353747	5.90327	11.8704	3.93925e-21	9.69712e-19	37.5517
A_23_P151075	0.936385	9.75183	11.8653	4.04379e-21	9.90289e-19	37.5259
A_32_P69849	-1.02292	5.4599	-11.8603	4.14791e-21	1.00949e-18	37.5009
A_24_P285480	-0.485789	8.27827	-11.8595	4.16492e-21	1.00949e-18	37.4968
A_24_P28657	-0.486004	5.87327	-11.8564	4.23025e-21	1.0201e-18	37.4815
A_24_P18621	-0.586393	6.59981	-11.8524	4.31813e-21	1.036e-18	37.4613
A_23_P427023	0.969925	6.79837	11.843	4.53015e-21	1.08138e-18	37.414
A_23_P218770	1.50209	7.65087	11.8406	4.58764e-21	1.08851e-18	37.4016
A_33_P3215640	-2.82556	6.84163	-11.8391	4.6233e-21	1.08851e-18	37.394
A_33_P3266396	0.407441	7.27375	11.8388	4.62911e-21	1.08851e-18	37.3928
A_24_P246351	-1.34111	6.50337	-11.8363	4.68776e-21	1.09684e-18	37.3804
A_32_P128701	-0.851168	6.61471	-11.8321	4.79057e-21	1.11538e-18	37.359
A_23_P333852	-0.680894	5.15654	-11.8306	4.82848e-21	1.11625e-18	37.3512
A_23_P96965	-1.0581	7.26913	-11.83	4.84156e-21	1.11625e-18	37.3486
A_23_P152727	0.641843	7.77298	11.8285	4.88066e-21	1.11715e-18	37.3406
A_32_P170444	-0.745052	6.34712	-11.828	4.89272e-21	1.11715e-18	37.3382
A_33_P3301851	0.749528	8.16471	11.8136	5.26663e-21	1.19674e-18	37.2657
A_24_P45367	0.723884	6.24827	11.8119	5.31208e-21	1.20129e-18	37.2572
A_24_P303193	-0.528277	5.84837	-11.8082	5.4118e-21	1.21802e-18	37.2389
A_23_P56228	1.27504	6.63337	11.8052	5.49638e-21	1.23119e-18	37.2236
A_21_P0000230	-0.861267	5.56115	-11.8025	5.57344e-21	1.24196e-18	37.2099
A_32_P130630	-0.673946	5.14058	-11.8017	5.59702e-21	1.24196e-18	37.2057
A_33_P3377045	-0.550282	5.95548	-11.7947	5.80072e-21	1.28115e-18	37.1705
A_33_P3264846	0.756526	5.65221	11.7918	5.88744e-21	1.29425e-18	37.1559
A_24_P675386	-0.462257	5.9876	-11.7826	6.17129e-21	1.35037e-18	37.1095
A_21_P0007376	-0.615516	5.32106	-11.7778	6.32457e-21	1.37753e-18	37.0853
A_24_P418044	0.99706	10.3287	11.7687	6.62453e-21	1.43625e-18	37.0397
A_33_P3249434	-0.50152	5.3824	-11.7554	7.09205e-21	1.53059e-18	36.9725
A_23_P409168	0.78311	5.84413	11.7537	7.15313e-21	1.53669e-18	36.9641
A_23_P204269	-0.439507	5.9624	-11.7528	7.18536e-21	1.53669e-18	36.9596
A_23_P340019	1.23768	5.59115	11.7438	7.52335e-21	1.60173e-18	36.9144
A_23_P35045	1.40955	6.21404	11.7268	8.20629e-21	1.73929e-18	36.8288
A_23_P425304	0.416186	4.75298	11.7233	8.35836e-21	1.76134e-18	36.8107
A_33_P3268310	-1.13378	6.01663	-11.7226	8.38486e-21	1.76134e-18	36.8076
A_23_P165707	0.410522	5.02837	11.7174	8.61296e-21	1.80125e-18	36.7811
A_23_P36305	1.12765	8.28615	11.7139	8.76708e-21	1.82541e-18	36.7637
A_32_P47107	-0.790257	6.39798	-11.7059	9.1337e-21	1.8934e-18	36.7233
A_32_P38623	-1.11577	4.76173	-11.6984	9.49411e-21	1.95952e-18	36.6852
A_24_P65941	1.00874	5.28212	11.6946	9.67927e-21	1.98905e-18	36.6661
A_24_P71244	0.877445	5.79587	11.6923	9.79322e-21	2.00375e-18	36.6546
A_33_P3361027	0.442609	7.72365	11.6885	9.986e-21	2.02973e-18	36.6354
A_23_P30275	0.599043	6.42144	11.6876	1.0033e-20	2.02973e-18	36.6308
A_23_P24384	1.36079	7.75712	11.6873	1.0049e-20	2.02973e-18	36.6292
A_33_P3540143	1.07602	5.80962	11.6806	1.04001e-20	2.0917e-18	36.5954
A_23_P111804	0.96171	6.78606	11.678	1.05393e-20	2.10259e-18	36.5823
A_24_P222599	0.373524	6.67096	11.6779	1.05432e-20	2.10259e-18	36.5819
A_33_P3585268	0.530232	11.1478	11.6745	1.07305e-20	2.13096e-18	36.5646
A_33_P3292769	1.71723	6.72788	11.6698	1.09904e-20	2.17343e-18	36.541
A_23_P94660	0.44181	8.02798	11.6666	1.1171e-20	2.19994e-18	36.5249
A_21_P0000181	-0.565056	6.61625	-11.6627	1.13967e-20	2.23508e-18	36.5052
A_23_P114299	1.43345	5.52933	11.6563	1.17762e-20	2.29997e-18	36.473
A_23_P39386	1.35101	8.68606	11.6537	1.19348e-20	2.32134e-18	36.4598
A_24_P83379	-0.421573	6.77173	-11.6517	1.20586e-20	2.33582e-18	36.4496
A_33_P3212799	1.17335	5.69962	11.6484	1.22603e-20	2.36519e-18	36.4333
A_24_P649388	-0.672567	5.67663	-11.6421	1.26619e-20	2.43273e-18	36.4015
A_23_P429977	1.27981	6.91596	11.6394	1.28422e-20	2.45738e-18	36.3876
A_21_P0014015	-1.37085	6.84163	-11.6361	1.30604e-20	2.48906e-18	36.371
A_33_P3306177	-0.368381	5.71731	-11.63	1.3476e-20	2.55795e-18	36.3401
A_19_P00318860	-0.477159	4.87942	-11.6275	1.36479e-20	2.57325e-18	36.3277
A_23_P200728	1.70131	8.74933	11.6273	1.36655e-20	2.57325e-18	36.3264
A_23_P50217	1.01257	6.04923	11.6232	1.39535e-20	2.61706e-18	36.3058
A_33_P3271430	0.341954	8.45173	11.6177	1.43482e-20	2.68045e-18	36.2784
A_23_P68730	0.864923	7.52356	11.6149	1.45615e-20	2.70958e-18	36.2638
A_24_P406830	-0.460112	6.18702	-11.6108	1.48712e-20	2.75636e-18	36.2431
A_24_P925062	-0.958046	7.08923	-11.6097	1.495e-20	2.76014e-18	36.2379
A_21_P0000847	-0.563391	5.14221	-11.5816	1.72692e-20	3.17592e-18	36.0958
A_24_P645765	-0.682625	6.02596	-11.5732	1.8026e-20	3.2917e-18	36.0536
A_23_P346093	1.37827	6.235	11.5731	1.8038e-20	3.2917e-18	36.0529
A_32_P181297	-0.69424	5.42683	-11.5678	1.85333e-20	3.36908e-18	36.0262
A_23_P42746	1.46953	6.17269	11.5663	1.8679e-20	3.38255e-18	36.0185
A_23_P255916	0.473391	5.80808	11.5649	1.88082e-20	3.39294e-18	36.0117
A_32_P4018	-0.935014	5.80365	-11.563	1.90005e-20	3.4146e-18	36.0017
A_19_P00811348	-0.476861	4.66019	-11.5607	1.92166e-20	3.44035e-18	35.9906
A_23_P139704	0.899851	8.58673	11.5575	1.9538e-20	3.4847e-18	35.9742
A_33_P3297205	0.53405	6.79375	11.5551	1.97788e-20	3.50648e-18	35.9621
A_33_P3641427	-1.003	5.8074	-11.5548	1.98085e-20	3.50648e-18	35.9607
A_23_P412321	1.65236	6.95942	11.5521	2.00849e-20	3.54214e-18	35.947
A_24_P365901	0.867259	5.77625	11.5442	2.09233e-20	3.67629e-18	35.9067
A_23_P258136	1.51818	6.99154	11.5403	2.13367e-20	3.73503e-18	35.8875
A_33_P3258004	-0.552857	4.49606	-11.5299	2.25121e-20	3.92624e-18	35.8346
A_33_P3383326	-0.802108	6.5424	-11.5217	2.34733e-20	4.07884e-18	35.7934
A_23_P201551	1.22593	6.31279	11.5153	2.42561e-20	4.19191e-18	35.7611
A_33_P3233081	0.628658	5.28452	11.5149	2.43059e-20	4.19191e-18	35.7591
A_21_P0002189	-0.741532	4.36231	-11.5137	2.44631e-20	4.19191e-18	35.7527
A_33_P3419696	-0.797826	5.43067	-11.5136	2.44788e-20	4.19191e-18	35.7521
A_33_P3352877	-0.66506	5.88962	-11.5093	2.50147e-20	4.26822e-18	35.7308
A_21_P0012448	-0.510091	4.84529	-11.5076	2.52372e-20	4.29068e-18	35.722
A_23_P553	0.459143	6.29548	11.506	2.54404e-20	4.30974e-18	35.7141
A_23_P408353	0.75065	9.45288	11.498	2.65117e-20	4.47518e-18	35.6735
A_24_P185314	-0.44024	7.15135	-11.4951	2.69068e-20	4.52571e-18	35.6589
A_24_P405298	-0.768021	7.15702	-11.4937	2.7106e-20	4.54304e-18	35.6517
A_33_P3344477	-0.989934	8.10779	-11.4867	2.8099e-20	4.69284e-18	35.6162
A_23_P144020	-1.01429	4.75106	-11.4831	2.86258e-20	4.76398e-18	35.5979
A_33_P3407042	0.48501	7.0575	11.476	2.96836e-20	4.92269e-18	35.5622
A_33_P3267380	-0.631863	4.78221	-11.469	3.0765e-20	5.07905e-18	35.5269
A_24_P322444	0.62872	8.50885	11.4685	3.08414e-20	5.07905e-18	35.5245
A_23_P137935	1.31244	6.57904	11.4637	3.16079e-20	5.18269e-18	35.5003
A_32_P99347	0.74723	5.28462	11.4632	3.169e-20	5.18269e-18	35.4977
A_19_P00317773	-0.655259	4.9924	-11.4528	3.34399e-20	5.45001e-18	35.4448
A_23_P41818	-0.415416	6.57067	-11.4499	3.39285e-20	5.50028e-18	35.4305
A_21_P0012208	0.712427	4.8501	11.4496	3.39811e-20	5.50028e-18	35.429
A_23_P387943	0.406795	5.61875	11.4475	3.43569e-20	5.54213e-18	35.4181
A_23_P218476	0.512012	6.50856	11.4438	3.50203e-20	5.62992e-18	35.3993
A_23_P61149	1.22789	7.58894	11.4431	3.51483e-20	5.63135e-18	35.3957
A_33_P3305093	0.646542	5.25038	11.4249	3.85859e-20	6.16123e-18	35.3038
A_24_P311926	0.856219	11.2472	11.4162	4.03554e-20	6.42208e-18	35.2596
A_33_P3255509	1.05674	6.12596	11.397	4.45223e-20	7.06142e-18	35.1628
A_33_P3287223	1.45258	5.72173	11.3922	4.56527e-20	7.21649e-18	35.1381
A_33_P3272390	-0.573462	6.33067	-11.3905	4.60483e-20	7.25476e-18	35.1296
A_33_P3281403	1.29421	5.58923	11.3802	4.8551e-20	7.62363e-18	35.0774
A_23_P98910	0.982621	6.02279	11.3766	4.94618e-20	7.74094e-18	35.0591
A_33_P3288359	0.650907	9.21442	11.3754	4.97609e-20	7.76204e-18	35.0532
A_23_P26629	1.30849	8.00413	11.3677	5.17587e-20	8.04712e-18	35.0144
A_24_P347624	-0.629383	7.745	-11.3622	5.32508e-20	8.25195e-18	34.9864
A_23_P206806	1.33788	5.84163	11.3607	5.36657e-20	8.28907e-18	34.9787
A_21_P0000450	-0.595768	4.77673	-11.3509	5.64429e-20	8.68964e-18	34.929
A_23_P252283	0.843151	7.76683	11.3438	5.85386e-20	8.98301e-18	34.8931
A_23_P335848	0.533449	7.55192	11.336	6.09362e-20	9.32067e-18	34.8536
A_33_P3316273	2.61817	9.17048	11.3344	6.14349e-20	9.36664e-18	34.8455
A_33_P3421351	1.60108	6.42712	11.3336	6.1694e-20	9.3759e-18	34.8414
A_23_P201672	0.403002	7.37452	11.3243	6.46928e-20	9.80013e-18	34.7946
A_33_P3297399	-0.59877	5.7676	-11.3193	6.63911e-20	1.00253e-17	34.7691
A_23_P142075	3.21955	9.53519	11.3135	6.83883e-20	1.02735e-17	34.7399
A_24_P207139	0.42065	5.70394	11.3133	6.84695e-20	1.02735e-17	34.7387
A_24_P103469	1.27473	7.26202	11.3122	6.88478e-20	1.02975e-17	34.7333
A_33_P3367332	1.04983	7.20452	11.3105	6.94541e-20	1.03554e-17	34.7247
A_23_P207811	-0.645553	6.14856	-11.3069	7.07396e-20	1.0514e-17	34.7066
A_23_P48771	0.600526	6.59471	11.3051	7.14164e-20	1.05813e-17	34.6972
A_23_P90911	-0.371516	6.80894	-11.2993	7.35914e-20	1.08694e-17	34.6677
A_23_P127565	-0.784497	6.59923	-11.297	7.44414e-20	1.09607e-17	34.6563
A_24_P373152	-1.12254	6.3001	-11.2879	7.80111e-20	1.14507e-17	34.6102
A_33_P3315519	-0.746195	4.6275	-11.2867	7.84917e-20	1.14856e-17	34.6041
A_23_P66241	-1.2911	8.27769	-11.2853	7.90774e-20	1.15355e-17	34.5968
A_33_P3363637	1.249	5.68952	11.2792	8.16019e-20	1.18672e-17	34.5658
A_23_P18692	-0.812832	6.85529	-11.2785	8.18911e-20	1.18727e-17	34.5624
A_32_P460973	0.702025	9.97548	11.2739	8.38227e-20	1.21156e-17	34.5394
A_23_P46356	1.42742	6.24875	11.2729	8.42663e-20	1.21426e-17	34.5342
A_33_P3374623	1.04242	5.67846	11.2717	8.48022e-20	1.21826e-17	34.5279
A_23_P24389	0.867723	5.44856	11.2676	8.66118e-20	1.24049e-17	34.5071
A_23_P48029	0.963619	6.13904	11.2564	9.17292e-20	1.30982e-17	34.4506
A_23_P112341	0.505143	5.42	11.2503	9.46634e-20	1.34249e-17	34.4196
A_33_P3331831	-1.11693	5.12067	-11.2499	9.48459e-20	1.34249e-17	34.4177
A_33_P3379775	-0.457934	4.42875	-11.2499	9.48695e-20	1.34249e-17	34.4174
A_23_P346813	-0.483321	4.20019	-11.2477	9.59135e-20	1.35321e-17	34.4066
A_23_P17345	1.3856	8.57558	11.2416	9.89848e-20	1.39115e-17	34.3756
A_24_P410605	-0.645077	4.99173	-11.2412	9.91913e-20	1.39115e-17	34.3735
A_33_P3212232	1.11395	5.76163	11.239	1.00327e-19	1.40291e-17	34.3623
A_24_P941912	0.603896	6.15952	11.2353	1.02263e-19	1.42576e-17	34.3435
A_23_P63032	-1.27515	5.94885	-11.2344	1.02746e-19	1.42829e-17	34.3388
A_33_P3379962	0.753242	11.5435	11.2317	1.04178e-19	1.44394e-17	34.3252
A_33_P3372074	0.613354	6.37837	11.2295	1.05359e-19	1.45604e-17	34.3141
A_23_P124742	0.685321	6.56183	11.2278	1.06288e-19	1.4646e-17	34.3054
A_23_P348298	0.503445	6.73173	11.2216	1.09753e-19	1.50796e-17	34.2738
A_33_P3722568	0.534994	5.17952	11.2073	1.18096e-19	1.61788e-17	34.2016
A_23_P106675	0.794133	5.85202	11.2038	1.20259e-19	1.64276e-17	34.1838
A_23_P113748	-1.00292	6.11288	-11.1997	1.22799e-19	1.67261e-17	34.1632
A_32_P126311	0.500393	6.59913	11.1975	1.24213e-19	1.68701e-17	34.1519
A_33_P3310009	-0.63781	4.21798	-11.1913	1.2822e-19	1.73645e-17	34.1206
A_24_P335305	0.87499	5.80481	11.1905	1.28742e-19	1.73854e-17	34.1166
A_33_P3259507	0.455441	5.7676	11.1803	1.35709e-19	1.8274e-17	34.0647
A_33_P3391727	0.437913	6.30654	11.1798	1.36096e-19	1.8274e-17	34.0619
A_33_P3379939	0.845623	10.739	11.1768	1.38187e-19	1.84832e-17	34.0469
A_24_P26897	-0.877843	6.91644	-11.1764	1.38436e-19	1.84832e-17	34.0451
A_24_P3804	0.662629	5.34106	11.1746	1.39773e-19	1.86091e-17	34.0356
A_23_P63980	0.643983	7.03212	11.1683	1.44368e-19	1.91412e-17	34.0037
A_24_P557479	0.980795	6.78558	11.168	1.4458e-19	1.91412e-17	34.0023
A_21_P0000075	1.58322	7.67269	11.1658	1.46245e-19	1.93076e-17	33.991
A_23_P206901	0.725963	7.79308	11.1627	1.48548e-19	1.95407e-17	33.9756
A_23_P382775	0.633516	7.33288	11.1624	1.48837e-19	1.95407e-17	33.9737
A_19_P00323028	-0.434145	4.63596	-11.1543	1.55189e-19	2.03182e-17	33.9325
A_33_P3211956	1.02417	7.6075	11.1534	1.55896e-19	2.03543e-17	33.928
A_23_P70785	0.928219	5.68298	11.1526	1.56488e-19	2.03753e-17	33.9243
A_24_P928052	0.668041	7.36808	11.1484	1.59907e-19	2.07633e-17	33.903
A_23_P65442	0.569963	7.31558	11.1445	1.63209e-19	2.1134e-17	33.8829
A_24_P165595	-0.484012	6.72202	-11.1396	1.67361e-19	2.16125e-17	33.8581
A_33_P3266744	1.30008	6.66798	11.1379	1.68809e-19	2.174e-17	33.8496
A_33_P3265374	0.638787	9.5201	11.1366	1.69919e-19	2.18236e-17	33.8432
A_24_P935682	0.617892	5.87452	11.1341	1.72136e-19	2.20483e-17	33.8304
A_23_P206107	0.517925	5.99048	11.1336	1.72633e-19	2.20523e-17	33.8276
A_21_P0000131	-0.568832	8.34317	-11.1313	1.74685e-19	2.22542e-17	33.8159
A_21_P0000011	0.555135	5.7026	11.1288	1.76906e-19	2.24766e-17	33.8035
A_24_P161018	0.757768	7.29875	11.1274	1.78244e-19	2.25256e-17	33.796
A_23_P121141	0.399648	5.03087	11.1274	1.78245e-19	2.25256e-17	33.796
A_33_P3215768	1.43645	5.80788	11.1264	1.79086e-19	2.25715e-17	33.7914
A_23_P65967	0.947532	6.85837	11.1245	1.80874e-19	2.27363e-17	33.7816
A_33_P3357918	0.439681	8.70971	11.1234	1.81944e-19	2.27615e-17	33.7758
A_23_P18282	0.552737	4.66558	11.1233	1.82038e-19	2.27615e-17	33.7753
A_23_P166779	-1.42329	6.85885	-11.1217	1.8349e-19	2.28597e-17	33.7675
A_19_P00315804	-0.477855	4.31096	-11.1214	1.83791e-19	2.28597e-17	33.7659
A_24_P333421	0.556083	6.33865	11.1174	1.87655e-19	2.32791e-17	33.7453
A_33_P3268472	0.954841	7.5575	11.1035	2.01541e-19	2.49362e-17	33.675
A_24_P225719	-0.50817	7.02913	-11.0996	2.05658e-19	2.53791e-17	33.6551
A_24_P14260	0.87711	7.0125	11.0986	2.06653e-19	2.54355e-17	33.6503
A_24_P145122	-0.370402	5.27654	-11.0953	2.10259e-19	2.57658e-17	33.6333
A_33_P3384825	0.47713	8.34856	11.0951	2.10426e-19	2.57658e-17	33.6325
A_24_P228130	2.22244	7.33308	11.0896	2.16538e-19	2.64456e-17	33.6043
A_33_P3235611	0.724455	6.27808	11.0808	2.265e-19	2.7591e-17	33.56
A_33_P3489646	1.53574	7.4049	11.077	2.31022e-19	2.80694e-17	33.5405
A_23_P94365	0.433217	5.91942	11.0699	2.39607e-19	2.90379e-17	33.5045
A_23_P83298	-0.803822	6.88298	-11.0623	2.49189e-19	3.01219e-17	33.4659
A_33_P3312807	-0.61453	4.81971	-11.0546	2.59248e-19	3.11793e-17	33.4269
A_21_P0010727	0.901909	4.8701	11.0546	2.59256e-19	3.11793e-17	33.4269
A_23_P74950	0.731288	7.72404	11.0503	2.65139e-19	3.18059e-17	33.4048
A_23_P9255	1.56354	6.85163	11.0463	2.70584e-19	3.23769e-17	33.3847
A_23_P371129	0.414029	5.50269	11.0432	2.74997e-19	3.28218e-17	33.3688
A_24_P355649	0.742331	6.73337	11.0409	2.78228e-19	3.31239e-17	33.3573
A_23_P69437	0.476973	7.4776	11.0399	2.79724e-19	3.32183e-17	33.352
A_32_P309404	-0.934932	5.27942	-11.0391	2.80797e-19	3.32621e-17	33.3482
A_21_P0007412	-0.653714	4.77	-11.0384	2.81836e-19	3.33018e-17	33.3446
A_23_P332042	0.401863	5.53519	11.032	2.91399e-19	3.43459e-17	33.3117
A_33_P3354607	2.28278	7.65654	11.0307	2.93336e-19	3.44882e-17	33.3052
A_23_P165180	0.387077	7.7651	11.0269	2.99126e-19	3.50816e-17	33.2859
A_23_P407565	1.4195	6.70721	11.02	3.09961e-19	3.62624e-17	33.2509
A_33_P3342081	0.994306	5.97683	11.0191	3.11376e-19	3.63379e-17	33.2464
A_33_P3347035	-0.460232	4.33865	-11.0111	3.24454e-19	3.77709e-17	33.2059
A_23_P163567	0.981313	5.01163	11.0045	3.35681e-19	3.89819e-17	33.1723
A_33_P3290487	0.492704	7.21346	11.004	3.36649e-19	3.89985e-17	33.1695
A_24_P102821	1.54355	6.11894	11.0005	3.42718e-19	3.96044e-17	33.1519
A_32_P87568	-0.794124	5.00856	-10.9992	3.44954e-19	3.97126e-17	33.1455
A_33_P3256232	0.464265	7.99231	10.999	3.45335e-19	3.97126e-17	33.1444
A_23_P23783	-2.89651	6.71913	-10.9949	3.52707e-19	4.04351e-17	33.1236
A_23_P55936	1.01096	9.87702	10.9946	3.53328e-19	4.04351e-17	33.1218
A_23_P123974	0.52487	7.70423	10.9928	3.5653e-19	4.07029e-17	33.113
A_24_P63136	0.800182	4.54346	10.9921	3.57776e-19	4.07468e-17	33.1095
A_23_P6771	-1.06236	8.9826	-10.9883	3.65e-19	4.14696e-17	33.0898
A_33_P3645465	0.695528	5.74288	10.9828	3.75393e-19	4.23078e-17	33.0622
A_33_P3307980	0.548273	4.89462	10.9828	3.75462e-19	4.23078e-17	33.062
A_23_P149496	0.350799	7.41788	10.9827	3.75606e-19	4.23078e-17	33.0616
A_33_P3379391	-0.570224	4.77625	-10.9825	3.75958e-19	4.23078e-17	33.0607
A_21_P0000598	-0.622518	6.96327	-10.9804	3.80168e-19	4.268e-17	33.0497
A_33_P3316118	-0.833317	4.68827	-10.9781	3.84696e-19	4.3086e-17	33.038
A_23_P50357	0.574538	7.68433	10.9738	3.9324e-19	4.39387e-17	33.0164
A_23_P124927	0.593014	5.02144	10.9705	4.00121e-19	4.45246e-17	32.9993
A_23_P106761	1.06781	6.71702	10.9703	4.00368e-19	4.45246e-17	32.9987
A_33_P3377110	0.529077	6.44731	10.9671	4.07055e-19	4.51621e-17	32.9824
A_23_P53217	0.306605	7.23913	10.9662	4.09016e-19	4.52734e-17	32.9776
A_24_P416131	1.15475	7.89413	10.9652	4.11041e-19	4.53912e-17	32.9728
A_33_P3251901	-0.678952	6.13183	-10.9622	4.17443e-19	4.59908e-17	32.9575
A_21_P0013078	0.991917	10.6704	10.9504	4.43678e-19	4.87674e-17	32.8975
A_21_P0000052	0.821101	5.38077	10.9485	4.47999e-19	4.91281e-17	32.8879
A_24_P475814	0.429793	6.77087	10.9432	4.60592e-19	5.03922e-17	32.8606
A_33_P3351566	-0.501126	4.88981	-10.9403	4.67352e-19	5.10137e-17	32.8463
A_23_P320159	0.424356	5.32212	10.9395	4.69325e-19	5.1111e-17	32.8421
A_23_P60534	0.727954	6.33183	10.9384	4.7203e-19	5.11624e-17	32.8365
A_23_P203173	1.48224	8.25798	10.9382	4.72551e-19	5.11624e-17	32.8354
A_23_P126908	1.02047	8.48962	10.938	4.73045e-19	5.11624e-17	32.8343
A_23_P162386	1.14787	5.38442	10.9295	4.94231e-19	5.33318e-17	32.7912
A_33_P3223497	-0.692882	4.91144	-10.9247	5.06516e-19	5.45329e-17	32.767
A_23_P334608	0.811342	8.84087	10.9227	5.11762e-19	5.49725e-17	32.7568
A_23_P341349	0.498054	5.98615	10.9203	5.18234e-19	5.55415e-17	32.7444
A_23_P160460	-1.07636	6.36673	-10.9198	5.19647e-19	5.5567e-17	32.7418
A_32_P181077	1.32485	6.66385	10.9167	5.27999e-19	5.63326e-17	32.726
A_24_P381136	-0.759665	4.79913	-10.9113	5.4276e-19	5.77771e-17	32.6989
A_33_P3353816	1.06056	5.85221	10.9098	5.47042e-19	5.8102e-17	32.6911
A_23_P66813	0.515209	6.29125	10.8888	6.09639e-19	6.46053e-17	32.5844
A_23_P128174	-0.564174	5.95769	-10.8879	6.12554e-19	6.4769e-17	32.5797
A_32_P43812	-0.562319	5.77692	-10.8821	6.31154e-19	6.65868e-17	32.5502
A_23_P210015	0.698008	6.40567	10.8785	6.43149e-19	6.77011e-17	32.5317
A_24_P206047	-0.906153	8.11423	-10.8746	6.56191e-19	6.89204e-17	32.5119
A_23_P20558	-0.546841	5.96519	-10.8738	6.58896e-19	6.90512e-17	32.5078
A_24_P810697	-0.837122	5.85317	-10.8708	6.69211e-19	6.99769e-17	32.4925
A_23_P145777	-0.487735	10.3427	-10.8697	6.72968e-19	7.02145e-17	32.487
A_32_P452655	1.49634	9.47019	10.8684	6.77284e-19	7.05091e-17	32.4807
A_24_P386622	0.734646	5.60798	10.8674	6.81054e-19	7.07458e-17	32.4752
A_21_P0004460	-0.777516	4.44558	-10.8626	6.97987e-19	7.23458e-17	32.451
A_23_P56559	1.52455	5.26577	10.8599	7.07885e-19	7.32111e-17	32.4372
A_33_P3267230	0.661495	5.99202	10.8585	7.12753e-19	7.35536e-17	32.4304
A_23_P213959	0.79923	5.16712	10.8537	7.30604e-19	7.51036e-17	32.406
A_23_P166797	0.82053	6.03096	10.8537	7.30951e-19	7.51036e-17	32.4056
A_33_P3318796	-1.09618	7.30615	-10.8515	7.39135e-19	7.57798e-17	32.3946
A_33_P3220095	0.480799	6.22413	10.8494	7.47344e-19	7.64555e-17	32.3837
A_23_P428842	0.729615	6.2175	10.8441	7.67906e-19	7.83895e-17	32.357
A_24_P27977	1.34932	5.90808	10.8377	7.93656e-19	8.08434e-17	32.3245
A_23_P429461	0.395201	6.58106	10.8359	8.013e-19	8.14466e-17	32.315
A_33_P3233906	-1.35642	8.32692	-10.8342	8.08196e-19	8.18728e-17	32.3066
A_33_P3741059	0.558998	5.11173	10.834	8.08958e-19	8.18728e-17	32.3056
A_23_P30547	1.32567	6.79096	10.8292	8.29198e-19	8.37419e-17	32.2813
A_23_P205007	-0.666054	6.74038	-10.8286	8.3172e-19	8.38175e-17	32.2783
A_24_P902052	-0.524874	5.97548	-10.8251	8.47017e-19	8.51775e-17	32.2603
A_24_P227927	1.00175	5.27548	10.8215	8.62697e-19	8.65701e-17	32.2423
A_23_P345887	-0.506758	5.3975	-10.8166	8.84992e-19	8.86192e-17	32.2171
A_33_P3336700	-1.12241	6.17904	-10.8156	8.89825e-19	8.89147e-17	32.2118
A_24_P147765	0.440489	5.37596	10.815	8.92314e-19	8.89754e-17	32.209
A_24_P237389	-0.596737	6.61923	-10.8143	8.95516e-19	8.91067e-17	32.2055
A_33_P3331346	0.652977	7.17865	10.8119	9.06908e-19	9.00507e-17	32.193
A_23_P207564	2.22695	8.03692	10.8021	9.5358e-19	9.44864e-17	32.1436
A_33_P3378835	0.613325	6.53635	10.7971	9.78674e-19	9.677e-17	32.118
A_23_P97296	0.681959	7.9276	10.7877	1.02723e-18	1.01359e-16	32.0703
A_23_P8539	0.588501	5.28702	10.7803	1.06758e-18	1.05121e-16	32.0323
A_33_P3242614	0.81299	4.84567	10.7745	1.0998e-18	1.08069e-16	32.003
A_33_P3370284	0.480878	9.34962	10.7705	1.12306e-18	1.10125e-16	31.9824
A_23_P500433	1.29294	6.11096	10.7673	1.14178e-18	1.11729e-16	31.9661
A_33_P3618429	0.787818	6.59212	10.7659	1.14981e-18	1.12282e-16	31.9592
A_21_P0000445	-0.910542	5.54846	-10.7637	1.1632e-18	1.13355e-16	31.9478
A_33_P3213064	0.577371	9.00163	10.762	1.17343e-18	1.14117e-16	31.9392
A_23_P164691	0.67754	6.98981	10.7612	1.17825e-18	1.14351e-16	31.9351
A_19_P00317775	-0.56819	4.68788	-10.7506	1.24458e-18	1.20541e-16	31.8811
A_24_P33982	1.09312	6.28067	10.7495	1.25149e-18	1.20962e-16	31.8757
A_23_P398372	0.436584	5.90394	10.748	1.26149e-18	1.2168e-16	31.8679
A_23_P74547	1.53724	7.32933	10.7427	1.29632e-18	1.24637e-16	31.841
A_23_P28886	0.5127	7.01644	10.7425	1.29742e-18	1.24637e-16	31.8402
A_23_P59022	0.749859	5.97779	10.7408	1.30874e-18	1.25469e-16	31.8316
A_33_P3367994	0.364195	6.38106	10.7392	1.31967e-18	1.26261e-16	31.8234
A_23_P253536	-0.855718	5.14769	-10.7377	1.33046e-18	1.27036e-16	31.8154
A_23_P162486	1.16702	5.77885	10.7357	1.34403e-18	1.28073e-16	31.8054
A_24_P304987	0.300679	6.66635	10.7325	1.36636e-18	1.29937e-16	31.7892
A_32_P101860	0.9386	6.63615	10.7321	1.36909e-18	1.29937e-16	31.7872
A_24_P382253	-0.482224	6.66663	-10.7285	1.39474e-18	1.3197e-16	31.7689
A_24_P497226	-0.32501	5.89865	-10.7283	1.3961e-18	1.3197e-16	31.768
A_33_P3217123	0.391863	7.65856	10.7254	1.41753e-18	1.33729e-16	31.7529
A_32_P28223	-0.569677	4.56433	-10.7237	1.42984e-18	1.34621e-16	31.7444
A_33_P3415923	0.600745	6.39	10.7224	1.43966e-18	1.35276e-16	31.7377
A_24_P74559	0.889122	5.07933	10.7204	1.45448e-18	1.36398e-16	31.7276
A_33_P3258346	0.818605	6.14683	10.7186	1.46804e-18	1.37397e-16	31.7184
A_23_P80377	-0.435573	6.68644	-10.7181	1.47197e-18	1.37493e-16	31.7158
A_19_P00808348	0.593052	5.53404	10.7163	1.48549e-18	1.38481e-16	31.7068
A_24_P857624	1.0021	5.38942	10.7135	1.50709e-18	1.40219e-16	31.6926
A_23_P54770	1.64186	6.28788	10.7128	1.51258e-18	1.40453e-16	31.689
A_33_P3238007	-0.514058	5.92894	-10.7093	1.54001e-18	1.4272e-16	31.6713
A_23_P10194	1.40403	5.66952	10.7089	1.5435e-18	1.42763e-16	31.669
A_23_P83714	0.370609	5.77788	10.7085	1.54668e-18	1.42778e-16	31.667
A_33_P3281273	1.27705	7.07356	10.7031	1.59038e-18	1.46525e-16	31.6396
A_23_P28857	1.05304	5.08837	10.6991	1.62325e-18	1.49263e-16	31.6194
A_23_P388146	0.707739	6.01356	10.6981	1.6324e-18	1.49813e-16	31.6139
A_33_P3265744	-0.712232	5.07346	-10.6933	1.67334e-18	1.53273e-16	31.5895
A_32_P7015	0.96101	5.23731	10.689	1.71022e-18	1.56348e-16	31.568
A_33_P3251369	0.765379	5.55894	10.6845	1.75101e-18	1.59767e-16	31.5448
A_33_P3318187	0.50889	6.16106	10.6829	1.76524e-18	1.60756e-16	31.5368
A_23_P206382	0.677478	6.65548	10.68	1.79211e-18	1.62889e-16	31.5219
A_23_P5392	0.758559	6.58385	10.6793	1.79846e-18	1.63153e-16	31.5184
A_23_P338233	0.421201	5.78231	10.6755	1.83453e-18	1.66106e-16	31.4988
A_23_P98565	1.26122	5.37077	10.6741	1.84779e-18	1.66987e-16	31.4917
A_32_P152437	-1.17661	7.19308	-10.6715	1.87234e-18	1.68882e-16	31.4787
A_23_P67771	-0.490149	5.67452	-10.6711	1.87637e-18	1.68923e-16	31.4766
A_33_P3342305	-1.34961	5.46144	-10.667	1.91622e-18	1.72183e-16	31.4559
A_24_P393740	1.39232	6.43404	10.6618	1.96881e-18	1.76573e-16	31.4292
A_23_P25003	-0.49012	7.63654	-10.6533	2.05733e-18	1.84162e-16	31.3859
A_24_P343233	1.47323	10.1106	10.6508	2.08424e-18	1.86218e-16	31.3731
A_24_P280873	-0.586219	6.75192	-10.6492	2.10066e-18	1.87331e-16	31.3654
A_23_P152047	0.729743	5.21644	10.6473	2.12197e-18	1.88876e-16	31.3554
A_24_P412156	1.00777	6.44462	10.6464	2.13228e-18	1.89436e-16	31.3506
A_23_P430181	0.562207	6.45529	10.6435	2.16381e-18	1.91877e-16	31.3362
A_19_P00800114	-0.691251	6.1551	-10.6392	2.21219e-18	1.9569e-16	31.3144
A_32_P221822	-0.514944	4.86721	-10.639	2.2151e-18	1.9569e-16	31.3131
A_33_P3286608	0.39993	5.77048	10.6378	2.22806e-18	1.96258e-16	31.3073
A_23_P354208	0.784083	7.66192	10.6377	2.22982e-18	1.96258e-16	31.3066
A_24_P46093	1.13777	6.68115	10.6342	2.27062e-18	1.99477e-16	31.2887
A_23_P38735	-1.09069	4.68865	-10.6336	2.27702e-18	1.99668e-16	31.2859
A_33_P3341616	0.7593	4.99548	10.6291	2.33118e-18	2.04039e-16	31.2628
A_33_P3413188	-0.514828	5.80529	-10.6246	2.38551e-18	2.08408e-16	31.2401
A_33_P3364821	1.36756	8.47904	10.6185	2.46268e-18	2.14753e-16	31.2087
A_23_P133470	-0.450476	7.73827	-10.6164	2.4887e-18	2.16622e-16	31.1983
A_23_P76529	1.60884	6.84769	10.6161	2.4935e-18	2.16641e-16	31.1964
A_33_P3254606	0.632277	5.35663	10.6057	2.63095e-18	2.28163e-16	31.1436
A_23_P13382	1.4107	8.88423	10.6053	2.63608e-18	2.2819e-16	31.1417
A_33_P3374190	-0.585946	4.85096	-10.603	2.66773e-18	2.30508e-16	31.1299
A_23_P200138	2.05034	7.52375	10.6017	2.68584e-18	2.31649e-16	31.1232
A_24_P861009	-0.36983	6.15635	-10.5996	2.7146e-18	2.33703e-16	31.1127
A_33_P3229027	0.574783	5.91135	10.5956	2.77211e-18	2.38175e-16	31.0921
A_32_P192692	-1.26226	5.95654	-10.5952	2.77785e-18	2.38175e-16	31.09
A_33_P3326904	0.851851	6.62288	10.5949	2.78166e-18	2.38175e-16	31.0887
A_23_P207614	0.41405	7.91413	10.5922	2.82055e-18	2.41068e-16	31.075
A_23_P115743	-0.367988	5.82471	-10.5915	2.83055e-18	2.41486e-16	31.0715
A_21_P0005891	-0.636526	4.5474	-10.5904	2.84784e-18	2.42469e-16	31.0655
A_23_P212749	0.382571	6.57125	10.5901	2.85234e-18	2.42469e-16	31.064
A_24_P35478	-0.526166	5.05548	-10.5877	2.88664e-18	2.44944e-16	31.0522
A_33_P3258091	0.613594	8.7351	10.5818	2.97659e-18	2.52125e-16	31.0219
A_23_P164826	0.444886	6.53231	10.5753	3.07827e-18	2.60271e-16	30.9889
A_23_P12363	-0.890679	6.43221	-10.5713	3.14316e-18	2.65282e-16	30.9683
A_24_P5743	0.519743	6.07712	10.5703	3.15941e-18	2.66179e-16	30.9632
A_23_P85240	1.39926	5.9775	10.5669	3.21463e-18	2.7035e-16	30.9461
A_24_P20630	0.89142	5.65942	10.566	3.23053e-18	2.71204e-16	30.9413
A_23_P146325	0.62535	6.40404	10.5559	3.40268e-18	2.8515e-16	30.8901
A_33_P3345309	-0.681172	4.45721	-10.5548	3.42173e-18	2.86238e-16	30.8846
A_23_P94103	-2.72792	6.81356	-10.5518	3.47544e-18	2.90092e-16	30.8693
A_33_P3394404	0.610605	4.63683	10.5516	3.48008e-18	2.90092e-16	30.868
A_21_P0001574	-1.2423	5.64721	-10.5453	3.59438e-18	2.99093e-16	30.8361
A_23_P21473	-0.528472	5.30481	-10.5447	3.60568e-18	2.99506e-16	30.833
A_33_P3225512	0.688025	5.07019	10.5403	3.68978e-18	3.05954e-16	30.8103
A_23_P50946	-1.27444	9.92817	-10.5372	3.74858e-18	3.10285e-16	30.7947
A_23_P117782	-0.608774	7.70067	-10.5345	3.80126e-18	3.14096e-16	30.781
A_33_P3356220	0.398576	8.81615	10.5266	3.9592e-18	3.26575e-16	30.7409
A_33_P3379463	0.512427	7.6974	10.5259	3.97412e-18	3.27235e-16	30.7372
A_23_P983	-0.367851	9.09423	-10.5209	4.07759e-18	3.35171e-16	30.7118
A_23_P254079	-0.599925	5.45712	-10.518	4.13878e-18	3.39063e-16	30.6972
A_23_P17481	1.35945	5.83365	10.518	4.13928e-18	3.39063e-16	30.697
A_33_P3332130	-0.455014	8.40212	-10.5166	4.17012e-18	3.40568e-16	30.6897
A_21_P0014479	-0.273532	8.04481	-10.5165	4.17207e-18	3.40568e-16	30.6893
A_19_P00804072	0.59072	5.78163	10.5124	4.26187e-18	3.47298e-16	30.6683
A_23_P255126	0.693342	5.58058	10.5117	4.27577e-18	3.47831e-16	30.6651
A_23_P118493	-0.504936	5.58442	-10.5081	4.35805e-18	3.53331e-16	30.6463
A_23_P64860	1.19512	6.58635	10.508	4.35833e-18	3.53331e-16	30.6462
A_33_P3297245	-0.660012	6.56125	-10.5068	4.38603e-18	3.54968e-16	30.64
A_23_P253692	-0.880766	4.60279	-10.5011	4.51699e-18	3.64942e-16	30.611
A_21_P0013601	1.29688	5.56529	10.4998	4.54833e-18	3.66847e-16	30.6042
A_21_P0014225	-0.714244	4.60327	-10.4904	4.77416e-18	3.83862e-16	30.5564
A_23_P214627	1.15314	9.66192	10.4904	4.77553e-18	3.83862e-16	30.5562
A_33_P3253144	1.43658	6.33712	10.4866	4.86964e-18	3.90762e-16	30.5369
A_23_P316741	0.696638	8.20019	10.4833	4.9522e-18	3.96713e-16	30.5204
A_33_P3224800	1.17817	5.4251	10.4821	4.9845e-18	3.97736e-16	30.514
A_23_P252541	1.02109	6.51288	10.482	4.98558e-18	3.97736e-16	30.5137
A_33_P3263867	1.53115	6.53529	10.4819	4.99021e-18	3.97736e-16	30.5128
A_24_P313993	0.400327	5.27817	10.4802	5.03344e-18	4.00057e-16	30.5043
A_33_P3413216	0.681164	7.33221	10.4801	5.03627e-18	4.00057e-16	30.5038
A_23_P205098	-0.553561	6.06702	-10.4786	5.07521e-18	4.02474e-16	30.4962
A_33_P3313030	-0.469818	5.83087	-10.4781	5.08917e-18	4.02906e-16	30.4935
A_32_P141768	0.497528	6.68952	10.4775	5.10422e-18	4.03421e-16	30.4906
A_24_P195669	0.589793	5.50702	10.4769	5.12057e-18	4.04038e-16	30.4874
A_24_P250765	-0.827615	5.58548	-10.4761	5.14137e-18	4.04472e-16	30.4834
A_23_P401700	1.46487	7.5376	10.476	5.14319e-18	4.04472e-16	30.4831
A_19_P00804767	-0.794605	6.2451	-10.4755	5.15752e-18	4.04925e-16	30.4803
A_23_P46936	1.60451	7.03538	10.4728	5.23088e-18	4.09895e-16	30.4664
A_23_P259580	0.400319	5.4476	10.4725	5.23816e-18	4.09895e-16	30.465
A_33_P3215422	0.577383	5.2425	10.4721	5.24854e-18	4.10028e-16	30.4631
A_23_P135164	0.917081	5.41702	10.4715	5.26566e-18	4.10687e-16	30.4599
A_32_P209230	-0.701035	7.91346	-10.4705	5.29306e-18	4.11535e-16	30.4548
A_21_P0013966	0.654248	5.20721	10.4703	5.29869e-18	4.11535e-16	30.4537
A_23_P255444	1.05736	5.32952	10.4701	5.30265e-18	4.11535e-16	30.453
A_33_P3299982	0.546389	9.56337	10.4674	5.37689e-18	4.16612e-16	30.4393
A_23_P139912	-1.07885	8.58365	-10.4671	5.38652e-18	4.16675e-16	30.4375
A_24_P353638	1.79279	6.38173	10.4639	5.47701e-18	4.22982e-16	30.4211
A_33_P3260669	-0.372323	7.06269	-10.4629	5.50464e-18	4.24423e-16	30.4161
A_33_P3307495	1.50286	5.54452	10.4607	5.56815e-18	4.28621e-16	30.4048
A_24_P116378	-0.551992	6.82635	-10.4569	5.67697e-18	4.36287e-16	30.3858
A_23_P214950	-0.851801	6.96058	-10.4556	5.71651e-18	4.38612e-16	30.3789
A_23_P209689	-0.570315	6.5399	-10.4501	5.88182e-18	4.50565e-16	30.3508
A_23_P38959	1.44633	6.80615	10.4495	5.89944e-18	4.51183e-16	30.3479
A_24_P139191	-0.428596	5.3525	-10.4487	5.92435e-18	4.52356e-16	30.3437
A_23_P116512	0.680033	4.69346	10.4404	6.18348e-18	4.71381e-16	30.3016
A_23_P112241	-0.915487	7.97404	-10.4351	6.35443e-18	4.83632e-16	30.2747
A_23_P45424	-0.771238	6.14288	-10.4315	6.47352e-18	4.91904e-16	30.2564
A_33_P3424803	0.639834	11.4231	10.4294	6.54501e-18	4.96317e-16	30.2456
A_23_P136355	0.578174	5.7276	10.4292	6.5526e-18	4.96317e-16	30.2444
A_23_P81993	0.48429	8.90731	10.4273	6.61562e-18	5.00289e-16	30.235
A_23_P353888	0.800489	4.96481	10.427	6.62831e-18	5.00326e-16	30.2331
A_23_P215525	1.37814	6.67635	10.4267	6.63728e-18	5.00326e-16	30.2318
A_23_P132277	0.589896	6.70423	10.4238	6.73736e-18	5.07062e-16	30.217
A_23_P372255	0.537511	6.7549	10.4219	6.80468e-18	5.11314e-16	30.2072
A_23_P259611	0.907739	5.11625	10.4195	6.88971e-18	5.16882e-16	30.195
A_23_P150741	0.339383	6.5026	10.4174	6.96461e-18	5.21672e-16	30.1844
A_23_P47034	0.664729	5.15731	10.417	6.97794e-18	5.21844e-16	30.1825
A_24_P305570	0.492911	7.46788	10.4157	7.0279e-18	5.24294e-16	30.1754
A_23_P87603	0.523507	5.92933	10.4155	7.03288e-18	5.24294e-16	30.1747
A_33_P3378047	-0.64559	6.40596	-10.414	7.08962e-18	5.27691e-16	30.1668
A_23_P406385	0.679656	4.62721	10.407	7.34915e-18	5.46148e-16	30.1314
A_33_P3258747	-0.699602	5.91327	-10.4042	7.45888e-18	5.53433e-16	30.1168
A_24_P289139	0.801255	6.60817	10.3966	7.75773e-18	5.74363e-16	30.0781
A_23_P5002	0.83682	5.05577	10.3964	7.76527e-18	5.74363e-16	30.0771
A_21_P0014099	-1.2146	6.00702	-10.3924	7.92565e-18	5.85309e-16	30.057
A_19_P00808774	0.517077	4.69135	10.3912	7.97457e-18	5.88003e-16	30.0509
A_24_P305678	-0.50819	8.19769	-10.3885	8.08668e-18	5.95341e-16	30.0372
A_23_P59877	1.58467	8.13394	10.3837	8.28946e-18	6.0868e-16	30.0128
A_23_P34402	0.557938	8.05788	10.3836	8.29363e-18	6.0868e-16	30.0123
A_23_P397376	1.00248	7.62625	10.3808	8.41857e-18	6.16892e-16	29.9975
A_23_P386764	0.400733	5.58644	10.3792	8.48855e-18	6.21057e-16	29.9894
A_23_P162579	-1.25745	6.74173	-10.3787	8.50991e-18	6.21658e-16	29.9869
A_23_P132763	-1.09657	7.09933	-10.375	8.67443e-18	6.32698e-16	29.968
A_21_P0011036	0.686352	5.78365	10.3722	8.80132e-18	6.40964e-16	29.9537
A_33_P3249574	-0.451445	5.73077	-10.3713	8.84141e-18	6.42893e-16	29.9492
A_23_P208293	0.783607	7.72875	10.3681	8.99e-18	6.52693e-16	29.9328
A_23_P155332	-0.450795	8.26606	-10.3671	9.03261e-18	6.54781e-16	29.9282
A_33_P3290394	1.3034	6.14904	10.3649	9.1395e-18	6.61515e-16	29.9166
A_33_P3392077	0.731085	7.1899	10.3626	9.24961e-18	6.68461e-16	29.9048
A_33_P3317593	0.948145	9.86106	10.3545	9.64155e-18	6.95723e-16	29.8639
A_32_P9842	0.665594	8.5376	10.3538	9.67968e-18	6.97409e-16	29.86
A_23_P2967	0.654894	5.65221	10.3532	9.70705e-18	6.98317e-16	29.8572
A_23_P383986	0.668095	7.04183	10.352	9.76711e-18	7.01569e-16	29.8511
A_23_P432610	0.380725	6.3026	10.3507	9.83714e-18	7.05528e-16	29.8441
A_23_P132856	0.915089	4.99827	10.349	9.92299e-18	7.10607e-16	29.8355
A_19_P00322310	1.50761	5.92567	10.3403	1.03808e-17	7.4227e-16	29.7911
A_23_P127964	0.592286	10.0307	10.3394	1.04259e-17	7.44364e-16	29.7868
A_32_P69368	-0.904803	8.07827	-10.3388	1.0458e-17	7.45534e-16	29.7838
A_33_P3697530	0.727093	5.37183	10.3353	1.06476e-17	7.57907e-16	29.7661
A_23_P43226	-0.500629	7.20442	-10.3253	1.12142e-17	7.97036e-16	29.715
A_23_P91019	-0.402099	7.17837	-10.3195	1.15575e-17	8.202e-16	29.6853
A_23_P96041	0.473776	6.8049	10.3175	1.16748e-17	8.27283e-16	29.6753
A_23_P43049	-0.331934	7.17635	-10.3154	1.18037e-17	8.35168e-16	29.6645
A_33_P3424800	0.751077	10.3226	10.3108	1.2087e-17	8.53931e-16	29.6412
A_33_P3220919	1.03494	6.86779	10.3105	1.21069e-17	8.54059e-16	29.6395
A_21_P0000585	0.430393	8.37269	10.3079	1.227e-17	8.64277e-16	29.6264
A_23_P85800	1.89983	8.67846	10.2969	1.29923e-17	9.13382e-16	29.57
A_24_P80135	0.684141	7.36962	10.2967	1.30058e-17	9.13382e-16	29.569
A_33_P3343295	1.04906	7.09087	10.283	1.39607e-17	9.78989e-16	29.4992
A_23_P35916	0.560046	5.59471	10.2818	1.40439e-17	9.83368e-16	29.4933
A_33_P3234317	-0.607739	6.88279	-10.2789	1.4258e-17	9.96774e-16	29.4784
A_33_P3306068	0.98793	4.9226	10.2786	1.42776e-17	9.96774e-16	29.477
A_33_P3365432	1.15017	6.5551	10.275	1.45501e-17	1.0143e-15	29.4584
A_23_P139786	1.03327	5.38096	10.2727	1.47271e-17	1.02512e-15	29.4465
A_33_P3261246	-0.377441	5.03615	-10.269	1.50054e-17	1.04238e-15	29.4281
A_23_P154522	-0.316236	5.3099	-10.2689	1.5019e-17	1.04238e-15	29.4272
A_23_P56505	0.98629	5.61837	10.2671	1.51569e-17	1.05041e-15	29.4182
A_23_P66694	1.30794	6.55548	10.2598	1.5741e-17	1.08929e-15	29.3809
A_23_P202978	1.00755	7.17933	10.2584	1.58576e-17	1.09575e-15	29.3736
A_23_P53276	0.690687	6.38567	10.2548	1.61503e-17	1.11435e-15	29.3556
A_23_P110473	1.05191	7.1699	10.2542	1.6206e-17	1.11656e-15	29.3522
A_33_P3384721	-0.28152	9.11837	-10.2478	1.67524e-17	1.15253e-15	29.3195
A_24_P376229	-0.601118	6.83404	-10.2467	1.68479e-17	1.15741e-15	29.3139
A_23_P28434	1.45207	9.62625	10.2453	1.69661e-17	1.16384e-15	29.3071
A_23_P57697	-0.295458	7.2574	-10.2421	1.72491e-17	1.18e-15	29.2908
A_23_P46982	0.368741	6.68779	10.2421	1.72517e-17	1.18e-15	29.2906
A_23_P14564	1.28206	5.9026	10.2418	1.72792e-17	1.18018e-15	29.289
A_23_P146134	-1.54183	7.88048	-10.2372	1.7689e-17	1.20642e-15	29.2659
A_33_P3334102	0.642489	5.66798	10.2319	1.8183e-17	1.23833e-15	29.2388
A_24_P159434	1.55312	6.30587	10.2303	1.83332e-17	1.24677e-15	29.2307
A_24_P161973	0.593458	6.26231	10.2288	1.84817e-17	1.25506e-15	29.2228
A_32_P515088	-0.436501	6.14183	-10.2276	1.85954e-17	1.26096e-15	29.2167
A_33_P3248439	0.529164	7.64337	10.2188	1.94569e-17	1.31749e-15	29.1721
A_33_P3229032	0.813789	8.02135	10.218	1.95401e-17	1.32098e-15	29.1679
A_23_P151805	-1.07883	9.02481	-10.2178	1.95643e-17	1.32098e-15	29.1667
A_24_P211565	0.974306	5.84356	10.2173	1.96101e-17	1.32218e-15	29.1644
A_23_P137434	-0.472282	8.87923	-10.215	1.9844e-17	1.33605e-15	29.1527
A_33_P3346791	0.443217	8.91606	10.2129	2.00633e-17	1.34889e-15	29.1419
A_33_P3363630	0.474741	4.47212	10.2117	2.01844e-17	1.3551e-15	29.1359
A_23_P414654	0.772008	5.17077	10.2085	2.05217e-17	1.3758e-15	29.1196
A_23_P153026	0.99889	9.33615	10.2012	2.1319e-17	1.42722e-15	29.082
A_32_P58407	-0.763275	6.4076	-10.197	2.17823e-17	1.45618e-15	29.0609
A_33_P3266719	-0.600182	5.13923	-10.1945	2.20638e-17	1.47291e-15	29.0482
A_24_P255218	0.887524	7.07798	10.1891	2.26982e-17	1.51313e-15	29.0203
A_33_P3351087	-0.406157	4.09567	-10.1858	2.30843e-17	1.53521e-15	29.0037
A_24_P921321	1.18604	6.27375	10.1857	2.30944e-17	1.53521e-15	29.0032
A_23_P119835	1.28376	5.99115	10.1849	2.31908e-17	1.53945e-15	28.9991
A_23_P212354	1.1394	5.64481	10.1842	2.32794e-17	1.54317e-15	28.9954
A_33_P3409062	1.57247	10.2138	10.1828	2.34406e-17	1.55167e-15	28.9886
A_23_P362659	0.834128	6.74827	10.1822	2.35165e-17	1.55453e-15	28.9854
A_23_P207400	0.375516	4.82971	10.1808	2.36927e-17	1.56398e-15	28.978
A_33_P3240392	-0.527424	8.50779	-10.1802	2.37669e-17	1.566e-15	28.9749
A_21_P0007470	-0.578079	4.47904	-10.18	2.37895e-17	1.566e-15	28.974
A_23_P41487	0.535346	6.82404	10.1788	2.39399e-17	1.57371e-15	28.9678
A_23_P250118	0.596133	6.18865	10.177	2.41601e-17	1.58597e-15	28.9588
A_23_P137139	1.08552	5.34077	10.1686	2.52363e-17	1.65433e-15	28.9158
A_33_P3419460	-0.647313	5.25596	-10.1664	2.55244e-17	1.67089e-15	28.9047
A_23_P6263	0.958215	6.7626	10.1653	2.56718e-17	1.67822e-15	28.899
A_23_P387045	-0.54041	8.20317	-10.1566	2.68462e-17	1.75257e-15	28.8549
A_33_P3287218	0.390435	9.22904	10.1542	2.71861e-17	1.77231e-15	28.8425
A_21_P0000135	-0.448749	5.87856	-10.1476	2.81323e-17	1.83147e-15	28.8088
A_23_P154235	0.492803	6.61038	10.1459	2.8372e-17	1.84453e-15	28.8004
A_33_P3235410	-0.994828	5.67683	-10.1381	2.95485e-17	1.91838e-15	28.7604
A_21_P0000149	-0.34335	5.04106	-10.1363	2.98175e-17	1.93319e-15	28.7515
A_24_P274270	0.683408	6.24856	10.1254	3.15578e-17	2.04322e-15	28.6956
A_32_P416583	0.434356	5.29875	10.1247	3.16688e-17	2.04517e-15	28.6921
A_33_P3379726	0.472795	7.17654	10.1247	3.16745e-17	2.04517e-15	28.692
A_24_P414803	-1.4219	6.30519	-10.1238	3.18202e-17	2.05178e-15	28.6874
A_23_P26583	0.448795	4.83462	10.1226	3.2011e-17	2.06013e-15	28.6816
A_32_P135336	0.665031	5.94837	10.1223	3.20624e-17	2.06013e-15	28.68
A_23_P329573	1.78436	8.43442	10.1222	3.20806e-17	2.06013e-15	28.6794
A_24_P224727	1.6595	6.70673	10.1205	3.23644e-17	2.07327e-15	28.6707
A_24_P391104	0.448762	6.70231	10.1205	3.23729e-17	2.07327e-15	28.6705
A_33_P3304668	1.47922	10.0074	10.1182	3.27576e-17	2.09507e-15	28.6588
A_23_P73429	1.11798	9.07202	10.1089	3.43725e-17	2.19506e-15	28.6114
A_23_P161076	1.6633	7.09096	10.1084	3.44514e-17	2.19506e-15	28.6092
A_33_P3474319	1.88906	6.73875	10.1084	3.44604e-17	2.19506e-15	28.6089
A_19_P00320155	-0.647834	5.45962	-10.1071	3.46857e-17	2.20644e-15	28.6025
A_24_P354724	1.09126	5.41115	10.1063	3.48355e-17	2.21299e-15	28.5982
A_33_P3254811	-1.01531	5.1501	-10.104	3.52503e-17	2.23633e-15	28.5866
A_21_P0010005	-0.512944	4.22654	-10.0975	3.64606e-17	2.31002e-15	28.5533
A_33_P3399318	-0.685925	7.95606	-10.0927	3.73681e-17	2.36131e-15	28.5291
A_24_P78556	-0.590041	5.13567	-10.0927	3.73701e-17	2.36131e-15	28.529
A_24_P338648	-0.382824	7.95115	-10.0919	3.75319e-17	2.36837e-15	28.5248
A_19_P00802141	-0.328576	7.86029	-10.0913	3.76502e-17	2.37266e-15	28.5217
A_32_P121303	0.399474	6.10875	10.0896	3.79711e-17	2.3897e-15	28.5133
A_33_P3349444	0.777337	7.58202	10.0881	3.82763e-17	2.4057e-15	28.5054
A_24_P74371	0.824911	9.44615	10.0869	3.8507e-17	2.41699e-15	28.4995
A_23_P88095	0.361516	5.33442	10.084	3.90944e-17	2.45061e-15	28.4846
A_23_P119857	-0.663246	6.28596	-10.0827	3.93659e-17	2.46436e-15	28.4778
A_23_P314805	-0.802203	4.80577	-10.08	3.99135e-17	2.49534e-15	28.4642
A_23_P201939	-0.51942	5.03538	-10.0794	4.00449e-17	2.50024e-15	28.4609
A_19_P00810009	-0.731449	5.84471	-10.0787	4.01833e-17	2.50557e-15	28.4575
A_32_P107493	0.315925	4.49846	10.0768	4.05838e-17	2.52721e-15	28.4478
A_21_P0013821	-0.507689	4.0626	-10.0756	4.08302e-17	2.53921e-15	28.4418
A_23_P303181	0.397267	7.005	10.0704	4.19456e-17	2.60515e-15	28.4152
A_24_P527404	-0.598882	4.94981	-10.0673	4.26143e-17	2.6432e-15	28.3997
A_33_P3251771	-0.394286	5.86269	-10.0671	4.2673e-17	2.64338e-15	28.3983
A_23_P369815	0.74723	4.60462	10.066	4.29215e-17	2.65529e-15	28.3926
A_24_P926400	0.807735	5.51962	10.0642	4.33078e-17	2.67569e-15	28.3838
A_21_P0010973	-0.921793	5.59471	-10.0634	4.34834e-17	2.68303e-15	28.3798
A_33_P3262191	1.09702	5.7524	10.06	4.42654e-17	2.72772e-15	28.3622
A_24_P64344	0.848605	4.85673	10.0525	4.6019e-17	2.83209e-15	28.3239
A_23_P73809	-0.73207	5.11144	-10.0419	4.86068e-17	2.98646e-15	28.27
A_24_P237443	1.27653	6.12721	10.0417	4.86538e-17	2.98646e-15	28.2691
A_23_P58506	-0.943288	8.65731	-10.0403	4.90068e-17	3.00294e-15	28.262
A_33_P3341901	-0.356124	7.72115	-10.0402	4.90494e-17	3.00294e-15	28.2611
A_23_P14105	0.545499	6.93135	10.0383	4.95207e-17	3.02787e-15	28.2517
A_33_P3343120	1.46753	6.40337	10.0353	5.03083e-17	3.07205e-15	28.2361
A_23_P61569	-0.308219	5.46837	-10.0347	5.04694e-17	3.07792e-15	28.233
A_21_P0010264	-1.31099	5.00221	-10.0342	5.05811e-17	3.08075e-15	28.2308
A_23_P119923	0.597598	6.84077	10.0328	5.09647e-17	3.10012e-15	28.2234
A_32_P220770	0.437139	4.6626	10.0324	5.10706e-17	3.10257e-15	28.2213
A_24_P89701	0.661176	9.22981	10.0316	5.12804e-17	3.11132e-15	28.2173
A_23_P363936	-0.438542	4.58962	-10.0298	5.1762e-17	3.13651e-15	28.2081
A_23_P396666	0.480261	8.04663	10.0278	5.22849e-17	3.16414e-15	28.1982
A_24_P99046	-0.843375	5.7076	-10.0251	5.30328e-17	3.2053e-15	28.1842
A_23_P321913	0.974617	5.84519	10.0158	5.56349e-17	3.35827e-15	28.137
A_23_P215461	0.981673	6.23673	10.0146	5.59772e-17	3.37359e-15	28.1309
A_33_P3260634	-0.766663	4.43163	-10.0144	5.60314e-17	3.37359e-15	28.13
A_23_P22263	0.518402	8.62365	10.0128	5.65173e-17	3.39852e-15	28.1215
A_33_P3209651	1.34771	5.87615	10.0042	5.90867e-17	3.54851e-15	28.0777
A_24_P275073	1.14461	5.26769	10.0013	5.99626e-17	3.59436e-15	28.0632
A_33_P3209866	-0.904054	7.31048	-10.0012	6.00023e-17	3.59436e-15	28.0625
A_23_P329261	0.976621	5.78481	9.99964	6.04943e-17	3.61925e-15	28.0545
A_23_P356554	-0.905859	7.13471	-9.99811	6.09759e-17	3.64344e-15	28.0467
A_24_P391368	-0.295507	6.93394	-9.99743	6.11901e-17	3.65163e-15	28.0432
A_24_P177279	-0.952265	5.73192	-9.99633	6.15395e-17	3.66785e-15	28.0376
A_33_P3287039	0.582932	7.58904	9.99448	6.21324e-17	3.69852e-15	28.0282
A_23_P259141	0.684398	4.6575	9.9935	6.24465e-17	3.71254e-15	28.0232
A_23_P100963	0.520629	5.07885	9.98927	6.38313e-17	3.7901e-15	28.0016
A_33_P3279109	0.516037	6.23894	9.98669	6.46889e-17	3.8362e-15	27.9884
A_33_P3263307	0.568605	8.54096	9.9831	6.59016e-17	3.90323e-15	27.9701
A_33_P3368139	0.635503	7.27135	9.98167	6.63919e-17	3.92734e-15	27.9628
A_33_P3288569	-0.340484	6.07067	-9.98116	6.65657e-17	3.9327e-15	27.9603
A_23_P349676	1.15206	6.07635	9.98026	6.68768e-17	3.94615e-15	27.9557
A_19_P00321306	0.522584	5.365	9.9786	6.74541e-17	3.97148e-15	27.9472
A_24_P146670	-0.411358	6.67337	-9.97854	6.74742e-17	3.97148e-15	27.9469
A_23_P132388	0.777172	7.21048	9.97618	6.83029e-17	4.01409e-15	27.9349
A_23_P75430	0.752277	7.81625	9.976	6.8368e-17	4.01409e-15	27.9339
A_24_P598406	0.329698	7.28788	9.9734	6.92929e-17	4.06335e-15	27.9207
A_33_P3280739	-0.398104	6.90673	-9.97311	6.9399e-17	4.06453e-15	27.9192
A_32_P149298	0.377549	4.63135	9.96943	7.07318e-17	4.13746e-15	27.9005
A_33_P3529860	0.489263	5.22375	9.96858	7.10447e-17	4.15062e-15	27.8961
A_24_P67534	-0.785631	5.94019	-9.96752	7.14343e-17	4.16823e-15	27.8907
A_33_P3412087	0.691346	5.32154	9.96638	7.18578e-17	4.18778e-15	27.8849
A_21_P0014816	0.486741	5.01808	9.96566	7.21263e-17	4.19825e-15	27.8812
A_23_P168788	0.475983	8.11865	9.96499	7.23756e-17	4.20562e-15	27.8778
A_33_P3219256	-0.846994	6.75548	-9.96473	7.24746e-17	4.20562e-15	27.8765
A_23_P99515	-1.25137	9.09519	-9.96461	7.25199e-17	4.20562e-15	27.8759
A_24_P100996	-0.661213	4.9476	-9.96373	7.28493e-17	4.21955e-15	27.8714
A_23_P86660	-0.36899	6.9349	-9.96325	7.30308e-17	4.22488e-15	27.8689
A_33_P3404470	1.06099	6.1825	9.96179	7.35848e-17	4.25172e-15	27.8615
A_24_P942773	-1.02228	7.57462	-9.96103	7.38738e-17	4.26321e-15	27.8576
A_23_P152136	0.575648	5.78163	9.95757	7.52105e-17	4.33506e-15	27.84
A_24_P200162	-0.522629	8.10183	-9.95716	7.53697e-17	4.33895e-15	27.8379
A_23_P108554	-0.314977	8.4876	-9.95521	7.61328e-17	4.37754e-15	27.828
A_32_P90047	1.05157	7.86625	9.95409	7.65765e-17	4.39771e-15	27.8222
A_24_P284324	0.547184	6.69875	9.95286	7.70657e-17	4.42043e-15	27.816
A_24_P396650	1.04968	5.79442	9.95232	7.72811e-17	4.42741e-15	27.8132
A_33_P3424207	0.417342	7.45346	9.94752	7.92251e-17	4.53329e-15	27.7887
A_23_P50455	0.593255	6.34817	9.94692	7.94724e-17	4.54194e-15	27.7857
A_23_P144639	0.430269	5.85404	9.94524	8.01656e-17	4.57603e-15	27.7771
A_33_P3354414	-1.47304	5.83327	-9.94389	8.0725e-17	4.6024e-15	27.7703
A_23_P207319	0.640522	6.50096	9.94336	8.09495e-17	4.60963e-15	27.7675
A_19_P00318600	0.406803	5.25933	9.94301	8.10962e-17	4.61243e-15	27.7657
A_23_P43490	0.91499	7.00135	9.93736	8.35024e-17	4.74358e-15	27.7369
A_23_P139260	1.03721	7.07587	9.93349	8.51892e-17	4.83359e-15	27.7172
A_23_P149419	0.31383	6.2025	9.93319	8.53209e-17	4.83526e-15	27.7157
A_19_P00806947	0.488812	6.75231	9.9295	8.69679e-17	4.9227e-15	27.6969
A_23_P208358	0.340182	10.3983	9.92697	8.81152e-17	4.98167e-15	27.684
A_23_P125977	1.39378	7.22587	9.92572	8.86848e-17	5.00789e-15	27.6776
A_23_P204564	-0.647155	5.65692	-9.92477	8.91241e-17	5.02668e-15	27.6727
A_33_P3309919	-0.325644	8.43452	-9.91765	9.24673e-17	5.20903e-15	27.6365
A_23_P254165	-0.907847	6.60625	-9.91599	9.32666e-17	5.24642e-15	27.628
A_23_P361940	1.45223	5.7875	9.91581	9.3353e-17	5.24642e-15	27.6271
A_33_P3352148	0.405905	4.53673	9.9133	9.45743e-17	5.30874e-15	27.6143
A_23_P357207	-1.31752	7.06673	-9.91274	9.48447e-17	5.31522e-15	27.6115
A_23_P145978	-0.579561	4.37577	-9.9126	9.49146e-17	5.31522e-15	27.6107
A_33_P3352098	1.383	8.01442	9.91204	9.51922e-17	5.32226e-15	27.6079
A_23_P341532	0.585499	7.61788	9.91189	9.52655e-17	5.32226e-15	27.6071
A_21_P0011619	0.660261	6.67606	9.91129	9.55596e-17	5.33196e-15	27.6041
A_23_P164814	0.323905	4.67433	9.91108	9.56649e-17	5.33196e-15	27.603
A_19_P00320242	-0.640112	6.1776	-9.91004	9.61791e-17	5.34872e-15	27.5977
A_23_P42306	1.36845	8.41106	9.90995	9.62266e-17	5.34872e-15	27.5972
A_33_P3411628	1.0376	5.34269	9.90979	9.6305e-17	5.34872e-15	27.5964
A_23_P73239	-0.765106	7.1701	-9.90711	9.7648e-17	5.41694e-15	27.5828
A_33_P3343785	0.682592	7.30173	9.89643	1.03197e-16	5.71808e-15	27.5283
A_23_P165007	0.695487	5.31	9.89437	1.04305e-16	5.77269e-15	27.5178
A_33_P3318746	-0.413723	6.19865	-9.89249	1.05323e-16	5.82222e-15	27.5082
A_23_P124108	1.48344	6.58163	9.88772	1.07954e-16	5.96067e-15	27.4839
A_19_P00320759	0.540364	5.41365	9.88732	1.08181e-16	5.96623e-15	27.4819
A_21_P0010250	-0.962567	4.73423	-9.8864	1.08699e-16	5.98779e-15	27.4771
A_32_P204676	1.47138	7.52135	9.88043	1.12105e-16	6.16825e-15	27.4467
A_33_P3280521	-0.815101	5.84721	-9.88006	1.12322e-16	6.17299e-15	27.4448
A_23_P114713	-1.15676	4.35625	-9.87905	1.12912e-16	6.19821e-15	27.4397
A_23_P345942	-0.514369	7.38731	-9.87833	1.13329e-16	6.2129e-15	27.4361
A_24_P262201	0.632679	7.44462	9.87814	1.13442e-16	6.2129e-15	27.4351
A_33_P3280930	-0.408634	8.82317	-9.8742	1.15778e-16	6.3335e-15	27.415
A_23_P154037	-1.51257	6.04933	-9.87292	1.16549e-16	6.36829e-15	27.4084
A_33_P3424272	0.332356	8.52308	9.87056	1.17981e-16	6.43912e-15	27.3964
A_23_P139388	-0.356642	5.9751	-9.86494	1.21464e-16	6.62152e-15	27.3678
A_19_P00802615	0.252248	4.1925	9.86067	1.24175e-16	6.7614e-15	27.346
A_33_P3378212	0.485006	6.97721	9.86045	1.24316e-16	6.7614e-15	27.3449
A_33_P3329467	0.678522	7.22817	9.85784	1.26006e-16	6.84546e-15	27.3316
A_23_P129246	0.882489	8.15721	9.85644	1.26921e-16	6.88726e-15	27.3245
A_24_P673063	1.44587	7.22442	9.85527	1.27695e-16	6.92129e-15	27.3185
A_23_P365719	0.705772	8.13654	9.85072	1.30736e-16	7.07801e-15	27.2953
A_24_P253003	-1.366	5.01971	-9.84906	1.31862e-16	7.13083e-15	27.2868
A_23_P10995	-0.63648	5.04058	-9.84787	1.32677e-16	7.16667e-15	27.2808
A_23_P193	0.418683	5.91692	9.84614	1.33869e-16	7.21734e-15	27.272
A_23_P23221	-0.900683	8.72529	-9.84607	1.3392e-16	7.21734e-15	27.2716
A_23_P47709	1.53513	8.25279	9.84315	1.35959e-16	7.31887e-15	27.2567
A_33_P3224745	1.2147	8.89019	9.84162	1.37038e-16	7.36856e-15	27.2489
A_33_P3229477	-0.741884	4.86779	-9.84095	1.37515e-16	7.38582e-15	27.2455
A_33_P3320127	0.444778	7.66481	9.83884	1.39023e-16	7.45834e-15	27.2347
A_21_P0014119	0.697797	4.86096	9.83685	1.40461e-16	7.52691e-15	27.2246
A_33_P3422330	0.541752	6.74029	9.83465	1.42067e-16	7.60436e-15	27.2134
A_24_P217904	0.494563	4.48298	9.83362	1.42831e-16	7.6366e-15	27.2081
A_23_P169154	0.399909	4.92904	9.83264	1.43559e-16	7.66685e-15	27.2031
A_33_P3279610	-0.527511	4.42173	-9.82976	1.45714e-16	7.77316e-15	27.1884
A_24_P299911	0.399532	4.47279	9.82899	1.46292e-16	7.79521e-15	27.1845
A_24_P187948	1.00031	7.16538	9.82874	1.4648e-16	7.79645e-15	27.1833
A_32_P165113	0.291768	6.47558	9.8271	1.47727e-16	7.85396e-15	27.1749
A_24_P390668	0.996638	5.48923	9.82571	1.48793e-16	7.90173e-15	27.1678
A_32_P189204	0.897089	5.15433	9.82521	1.49183e-16	7.91354e-15	27.1653
A_24_P322395	0.289085	6.30865	9.82002	1.53238e-16	8.11958e-15	27.1388
A_21_P0000309	-1.05611	6.3776	-9.81858	1.54389e-16	8.1714e-15	27.1315
A_23_P344451	-0.546021	6.84231	-9.81819	1.54702e-16	8.17881e-15	27.1295
A_33_P3361584	0.299445	4.37038	9.81401	1.58084e-16	8.34824e-15	27.1082
A_23_P25019	0.345371	5.23971	9.81331	1.58658e-16	8.3668e-15	27.1046
A_24_P148717	1.59771	7.17173	9.81315	1.58789e-16	8.3668e-15	27.1038
A_32_P190303	-1.25911	5.65577	-9.80661	1.64252e-16	8.64497e-15	27.0705
A_23_P68669	-1.07811	5.215	-9.80326	1.67121e-16	8.78622e-15	27.0534
A_23_P302207	-0.469938	4.5325	-9.80301	1.67342e-16	8.78804e-15	27.0521
A_24_P141736	-0.511814	5.25529	-9.80013	1.69847e-16	8.90973e-15	27.0375
A_32_P37867	0.712228	4.82625	9.79594	1.73569e-16	9.09486e-15	27.0161
A_33_P3400374	0.733172	7.00529	9.79529	1.74158e-16	9.11561e-15	27.0128
A_24_P282210	0.582812	7.34067	9.79468	1.74706e-16	9.13417e-15	27.0097
A_23_P136986	-0.485242	6.05635	-9.79128	1.77808e-16	9.28607e-15	26.9923
A_33_P3417695	0.911623	7.52683	9.78737	1.81443e-16	9.46549e-15	26.9724
A_33_P3354181	-0.402998	5.27577	-9.78694	1.81847e-16	9.47325e-15	26.9702
A_21_P0012049	-0.927884	6.95038	-9.78678	1.81993e-16	9.47325e-15	26.9694
A_23_P30655	0.984998	7.47837	9.7859	1.82829e-16	9.50632e-15	26.9649
A_33_P3376017	0.724157	5.90731	9.78398	1.84648e-16	9.59034e-15	26.9552
A_23_P368681	0.835048	6.05231	9.78107	1.87453e-16	9.72531e-15	26.9403
A_33_P3387691	0.955259	5.28663	9.77859	1.89869e-16	9.83989e-15	26.9277
A_33_P3403576	1.31907	8.21115	9.77805	1.90404e-16	9.8568e-15	26.9249
A_23_P44244	-0.609433	6.99481	-9.77781	1.90637e-16	9.85805e-15	26.9237
A_23_P435521	0.613354	4.99837	9.77608	1.92355e-16	9.93263e-15	26.9149
A_23_P162087	0.469781	8.90654	9.77585	1.92578e-16	9.93263e-15	26.9137
A_24_P753161	-0.428712	5.79442	-9.77572	1.9271e-16	9.93263e-15	26.9131
A_23_P157022	0.379963	5.42952	9.77426	1.94172e-16	9.99708e-15	26.9056
A_24_P370156	0.976	6.68154	9.77154	1.96921e-16	1.01276e-14	26.8918
A_33_P3279545	-0.490062	6.23058	-9.77097	1.97505e-16	1.01466e-14	26.8889
A_24_P362904	0.832451	5.61144	9.76874	1.99797e-16	1.02532e-14	26.8775
A_23_P28590	0.518816	6.2025	9.7663	2.02333e-16	1.03721e-14	26.8651
A_33_P3219965	0.93771	8.55413	9.76254	2.06314e-16	1.05647e-14	26.8459
A_33_P3399433	0.598588	8.31971	9.7607	2.08285e-16	1.0643e-14	26.8365
A_33_P3322075	0.853437	6.45337	9.76069	2.08294e-16	1.0643e-14	26.8365
A_23_P158829	1.08607	7.97971	9.76033	2.08682e-16	1.06513e-14	26.8346
A_23_P43476	-0.727337	5.91115	-9.75897	2.10159e-16	1.07152e-14	26.8277
A_24_P71153	0.369764	5.19904	9.75471	2.14842e-16	1.09421e-14	26.806
A_33_P3309929	0.341333	7.83846	9.7535	2.16187e-16	1.09988e-14	26.7998
A_32_P116556	0.885636	6.21644	9.75199	2.17886e-16	1.10733e-14	26.7921
A_33_P3377261	-0.384439	7.15865	-9.74795	2.22487e-16	1.1295e-14	26.7715
A_33_P3277514	1.32592	6.46827	9.74769	2.22778e-16	1.12976e-14	26.7702
A_19_P00321067	1.13378	5.64279	9.74748	2.23024e-16	1.1298e-14	26.7692
A_33_P3379886	-0.526542	4.46923	-9.74639	2.24286e-16	1.13497e-14	26.7636
A_33_P3323847	0.718857	5.99808	9.74441	2.2659e-16	1.14541e-14	26.7535
A_23_P117933	-0.47583	7.53202	-9.74365	2.27487e-16	1.14844e-14	26.7496
A_33_P3390793	-1.23444	5.38471	-9.74349	2.27676e-16	1.14844e-14	26.7488
A_19_P00804489	-0.449101	5.03404	-9.74159	2.29929e-16	1.15857e-14	26.7391
A_23_P121657	1.04643	6.27769	9.74095	2.30685e-16	1.16114e-14	26.7359
A_23_P166087	0.994915	8.20923	9.73274	2.40695e-16	1.21024e-14	26.694
A_33_P3296181	1.8499	6.35077	9.73047	2.43542e-16	1.22325e-14	26.6825
A_23_P418199	-0.549917	5.89087	-9.72916	2.45191e-16	1.23022e-14	26.6758
A_33_P3370305	0.558783	4.86673	9.7237	2.52217e-16	1.26414e-14	26.648
A_33_P3367855	0.52234	8.09798	9.72338	2.52628e-16	1.26485e-14	26.6464
A_33_P3220663	1.35284	6.76327	9.72257	2.53698e-16	1.26886e-14	26.6422
A_33_P3319502	0.85976	9.19385	9.72107	2.55665e-16	1.27735e-14	26.6346
A_33_P3227041	1.014	7.14875	9.71634	2.61999e-16	1.30761e-14	26.6105
A_24_P67988	0.452696	7.00635	9.71579	2.62746e-16	1.30996e-14	26.6077
A_33_P3369939	-0.503143	6.31933	-9.71361	2.65727e-16	1.32238e-14	26.5966
A_23_P112950	0.340774	6.64952	9.71356	2.65797e-16	1.32238e-14	26.5963
A_33_P3248654	-0.305085	8.54673	-9.71027	2.70361e-16	1.34367e-14	26.5796
A_33_P3276997	-0.687039	6.02846	-9.70925	2.71783e-16	1.34932e-14	26.5744
A_24_P176079	-0.700435	5.50529	-9.70864	2.72648e-16	1.35219e-14	26.5713
A_33_P3294868	-0.519959	5.40788	-9.70756	2.74173e-16	1.35834e-14	26.5658
A_23_P23443	0.777139	7.70817	9.70319	2.80435e-16	1.3879e-14	26.5435
A_33_P3368014	0.824257	5.98058	9.70279	2.81019e-16	1.38934e-14	26.5415
A_23_P115124	0.340377	5.61183	9.70035	2.84591e-16	1.40432e-14	26.529
A_19_P00315524	1.16742	6.03683	9.70031	2.84644e-16	1.40432e-14	26.5288
A_23_P75453	0.35964	5.46375	9.69829	2.87631e-16	1.41758e-14	26.5186
A_23_P150768	1.54975	7.52106	9.69752	2.88788e-16	1.42067e-14	26.5146
A_24_P56363	-0.923135	6.45125	-9.69747	2.8886e-16	1.42067e-14	26.5144
A_23_P376735	0.391607	7.42067	9.68994	3.00335e-16	1.47371e-14	26.476
A_23_P80382	0.655971	6.03721	9.68994	3.00338e-16	1.47371e-14	26.476
A_33_P3298440	0.371723	4.38548	9.68978	3.00578e-16	1.47371e-14	26.4752
A_21_P0011065	0.669884	7.46644	9.68587	3.06714e-16	1.50139e-14	26.4553
A_23_P80827	-0.35019	6.76452	-9.68578	3.0686e-16	1.50139e-14	26.4548
A_23_P382043	-0.449528	6.94433	-9.68542	3.07441e-16	1.50268e-14	26.4529
A_23_P360797	-0.962646	6.55875	-9.68424	3.09321e-16	1.51e-14	26.4469
A_23_P201778	0.949437	5.20106	9.68408	3.09577e-16	1.51e-14	26.4461
A_21_P0010595	-0.954373	7.1551	-9.68266	3.11849e-16	1.51951e-14	26.4389
A_19_P00322948	-0.441495	8.83394	-9.68154	3.13671e-16	1.52681e-14	26.4332
A_33_P3223607	0.662137	7.14673	9.68114	3.14309e-16	1.52834e-14	26.4312
A_24_P365767	1.14405	7.77875	9.67681	3.2144e-16	1.56141e-14	26.4091
A_24_P228717	1.03964	5.76462	9.67597	3.22834e-16	1.56657e-14	26.4048
A_23_P38346	0.648224	7.5775	9.6746	3.25125e-16	1.57607e-14	26.3979
A_33_P3236986	-0.838273	6.28298	-9.67026	3.3251e-16	1.61022e-14	26.3757
A_33_P3612589	-0.357346	7.19606	-9.66984	3.33233e-16	1.61207e-14	26.3736
A_23_P43779	-0.334882	7.22096	-9.66884	3.34966e-16	1.6188e-14	26.3685
A_33_P3253394	1.58371	8.40673	9.66568	3.40471e-16	1.64372e-14	26.3524
A_33_P3267375	-0.799259	6.02087	-9.66455	3.42464e-16	1.65165e-14	26.3467
A_33_P3224324	-0.775905	5.21779	-9.66402	3.43411e-16	1.65453e-14	26.344
A_23_P153372	0.892199	5.07365	9.66252	3.46091e-16	1.66575e-14	26.3363
A_24_P380022	-0.498294	5.49712	-9.65927	3.5196e-16	1.69227e-14	26.3197
A_23_P311740	0.51164	8.0926	9.65862	3.53139e-16	1.69621e-14	26.3164
A_33_P3275255	0.685867	6.1099	9.6571	3.55929e-16	1.70681e-14	26.3087
A_23_P66891	-0.649491	6.12423	-9.65702	3.56066e-16	1.70681e-14	26.3083
A_23_P206396	0.709925	7.45587	9.65235	3.64774e-16	1.74678e-14	26.2845
A_23_P327140	0.486087	4.9425	9.65026	3.68742e-16	1.76399e-14	26.2739
A_23_P92629	-0.380944	6.69212	-9.64761	3.73832e-16	1.78653e-14	26.2604
A_23_P212844	0.831188	5.21346	9.64732	3.74389e-16	1.78739e-14	26.2589
A_23_P9458	-0.506398	5.5726	-9.64582	3.77298e-16	1.79946e-14	26.2513
A_33_P3352822	0.388091	4.37577	9.64544	3.78037e-16	1.79972e-14	26.2493
A_33_P3281041	-0.866849	5.11231	-9.6454	3.78114e-16	1.79972e-14	26.2491
A_24_P95029	-0.320228	9.09183	-9.64449	3.79903e-16	1.80641e-14	26.2445
A_23_P43175	-0.503855	8.12971	-9.64383	3.81198e-16	1.81015e-14	26.2411
A_23_P321949	-3.22224	6.37788	-9.6437	3.81454e-16	1.81015e-14	26.2405
A_23_P334021	0.644145	6.75337	9.64272	3.83393e-16	1.81752e-14	26.2355
A_23_P256413	1.1731	7.71202	9.64178	3.85263e-16	1.82456e-14	26.2307
A_23_P116557	1.14057	6.08615	9.63465	3.9974e-16	1.89122e-14	26.1944
A_23_P17706	0.86395	6.82577	9.63379	4.01518e-16	1.89773e-14	26.19
A_23_P138435	0.589917	7.76567	9.63308	4.0299e-16	1.90279e-14	26.1864
A_23_P30338	-0.443859	7.12923	-9.63202	4.05209e-16	1.91136e-14	26.181
A_23_P328069	0.507884	6.51096	9.63067	4.08047e-16	1.92282e-14	26.1741
A_19_P00812924	-0.811536	6.61558	-9.62665	4.16623e-16	1.96128e-14	26.1536
A_23_P137984	0.708298	9.5825	9.62585	4.18351e-16	1.96746e-14	26.1495
A_24_P416177	0.96882	5.90135	9.62101	4.28939e-16	2.01524e-14	26.1249
A_32_P840463	-0.266393	5.57212	-9.62078	4.29446e-16	2.01562e-14	26.1237
A_33_P3356701	0.713681	7.0575	9.61928	4.32786e-16	2.02929e-14	26.1161
A_23_P88435	-0.573089	6.53663	-9.61781	4.36086e-16	2.04273e-14	26.1086
A_23_P60296	0.657072	7.82394	9.61682	4.38342e-16	2.05127e-14	26.1036
A_21_P0000261	-0.50164	6.74404	-9.61476	4.43038e-16	2.07119e-14	26.0931
A_32_P930685	-0.386538	4.6124	-9.61087	4.52022e-16	2.11111e-14	26.0733
A_23_P66481	0.8007	5.15952	9.61051	4.52867e-16	2.11296e-14	26.0714
A_24_P67585	-0.474774	5.34558	-9.61014	4.5374e-16	2.1147e-14	26.0695
A_24_P412976	0.374853	6.27356	9.60997	4.54134e-16	2.1147e-14	26.0687
A_32_P525524	0.395209	4.53163	9.60724	4.60587e-16	2.14183e-14	26.0548
A_19_P00321068	1.07872	5.34712	9.60695	4.61285e-16	2.14183e-14	26.0533
A_23_P89910	0.521354	6.10933	9.60693	4.61319e-16	2.14183e-14	26.0532
A_23_P131778	-0.387925	7.03577	-9.60497	4.66029e-16	2.16157e-14	26.0432
A_24_P50245	1.39587	7.67125	9.60377	4.68931e-16	2.1729e-14	26.0371
A_24_P166443	1.34264	9.70308	9.6035	4.69583e-16	2.17379e-14	26.0357
A_33_P3215487	0.471002	7.60163	9.60046	4.77029e-16	2.20609e-14	26.0202
A_23_P356616	-0.614443	5.98577	-9.59665	4.8652e-16	2.24779e-14	26.0008
A_23_P370682	0.665035	5.60865	9.59405	4.93096e-16	2.27595e-14	25.9876
A_21_P0013117	-1.0119	5.79779	-9.59385	4.93607e-16	2.27608e-14	25.9866
A_23_P92895	0.246484	6.44096	9.5931	4.95522e-16	2.28268e-14	25.9828
A_33_P3343503	-0.62617	5.09885	-9.59243	4.97239e-16	2.28837e-14	25.9794
A_24_P54390	0.886836	5.4501	9.59141	4.99864e-16	2.29821e-14	25.9742
A_33_P3230688	0.429006	7.74606	9.58069	5.28344e-16	2.42679e-14	25.9196
A_33_P3274069	0.472211	6.96587	9.57972	5.31001e-16	2.43662e-14	25.9147
A_23_P85952	1.5201	7.0051	9.57888	5.33319e-16	2.44489e-14	25.9104
A_23_P387471	0.905511	6.05106	9.57718	5.38024e-16	2.46407e-14	25.9017
A_23_P64898	0.834903	5.63221	9.57664	5.3954e-16	2.46862e-14	25.899
A_24_P194688	-0.785077	5.69885	-9.57552	5.42657e-16	2.48048e-14	25.8933
A_32_P101031	0.876398	5.35288	9.57376	5.47608e-16	2.50069e-14	25.8843
A_23_P331748	1.30622	6.66577	9.57256	5.51039e-16	2.51393e-14	25.8782
A_21_P0000554	-0.946799	5.86269	-9.56879	5.6187e-16	2.56087e-14	25.859
A_33_P3214948	1.13127	6.61798	9.56667	5.68061e-16	2.58659e-14	25.8482
A_24_P925664	0.436174	5.80538	9.56641	5.68811e-16	2.58663e-14	25.8469
A_33_P3354604	1.6202	5.79894	9.5662	5.69431e-16	2.58663e-14	25.8458
A_33_P3414157	0.307665	4.62298	9.56611	5.69711e-16	2.58663e-14	25.8454
A_33_P3359869	0.708232	4.99788	9.56567	5.71e-16	2.59e-14	25.8431
A_23_P98167	0.9054	6.13327	9.56465	5.74009e-16	2.60115e-14	25.838
A_23_P208493	1.35532	7.48635	9.56362	5.77101e-16	2.61265e-14	25.8327
A_24_P286079	-0.394335	6.62923	-9.55744	5.95816e-16	2.6948e-14	25.8012
A_23_P401547	-0.680244	6.14183	-9.55582	6.00819e-16	2.71483e-14	25.793
A_23_P15394	1.58938	8.31192	9.55556	6.01633e-16	2.71591e-14	25.7917
A_33_P3262635	1.70449	7.81087	9.55354	6.07936e-16	2.74174e-14	25.7814
A_33_P3236117	-0.388766	4.33721	-9.55056	6.17383e-16	2.7817e-14	25.7662
A_24_P192434	-0.382128	5.83962	-9.54946	6.20921e-16	2.79497e-14	25.7606
A_33_P3304369	-0.506414	4.59144	-9.54909	6.22092e-16	2.79758e-14	25.7587
A_23_P133596	0.269677	8.08663	9.54773	6.26473e-16	2.8146e-14	25.7518
A_24_P324314	-0.918749	6.30673	-9.54517	6.34824e-16	2.84941e-14	25.7388
A_23_P136817	0.429014	5.47663	9.54384	6.39195e-16	2.86631e-14	25.732
A_33_P3325497	-1.11159	6.39279	-9.5411	6.48331e-16	2.90452e-14	25.718
A_33_P3245178	-0.848447	5.76423	-9.54076	6.4946e-16	2.90683e-14	25.7163
A_33_P3274304	0.276075	7.54231	9.53905	6.55239e-16	2.92992e-14	25.7076
A_23_P128166	-0.302874	7.96077	-9.53783	6.59384e-16	2.94566e-14	25.7014
A_24_P234415	-0.669892	4.68298	-9.53489	6.69454e-16	2.9854e-14	25.6865
A_23_P78608	0.962228	5.53212	9.53487	6.69543e-16	2.9854e-14	25.6863
A_23_P11262	0.506865	8.07	9.53466	6.70278e-16	2.98586e-14	25.6853
A_21_P0013527	-0.738075	5.91317	-9.53067	6.84233e-16	3.04516e-14	25.665
A_23_P105794	0.724195	5.1499	9.5277	6.94808e-16	3.08931e-14	25.6499
A_32_P220696	-0.38805	5.71712	-9.52665	6.98594e-16	3.10222e-14	25.6445
A_23_P204324	-0.31453	6.19875	-9.52653	6.99023e-16	3.10222e-14	25.6439
A_24_P238131	-1.30346	7.01635	-9.52594	7.01145e-16	3.10491e-14	25.6409
A_23_P359043	-0.529193	5.35462	-9.52588	7.01379e-16	3.10491e-14	25.6406
A_33_P3216292	1.3332	7.92567	9.52582	7.01601e-16	3.10491e-14	25.6403
A_23_P218608	-0.407362	6.34173	-9.52482	7.05242e-16	3.1181e-14	25.6352
A_33_P3306048	0.938058	6.12837	9.52353	7.09932e-16	3.13591e-14	25.6286
A_23_P122937	0.51636	5.38144	9.52315	7.11338e-16	3.13918e-14	25.6267
A_23_P200126	0.593234	6.45673	9.52159	7.17088e-16	3.1607e-14	25.6188
A_33_P3403075	0.55219	4.5975	9.52147	7.17551e-16	3.1607e-14	25.6181
A_23_P138717	0.934774	9.34962	9.52128	7.1825e-16	3.16084e-14	25.6172
A_23_P8108	1.37212	8.86635	9.51921	7.25984e-16	3.1919e-14	25.6066
A_24_P12136	0.880356	4.98865	9.51881	7.2748e-16	3.1955e-14	25.6046
A_32_P235159	0.389458	5.53096	9.51837	7.29111e-16	3.19969e-14	25.6024
A_24_P372012	0.517391	5.26327	9.51711	7.33897e-16	3.21771e-14	25.5959
A_21_P0011120	0.584095	7.4701	9.5167	7.35457e-16	3.22156e-14	25.5939
A_21_P0013618	-0.545052	4.41981	-9.51593	7.3839e-16	3.23141e-14	25.5899
A_23_P118025	1.38628	5.71288	9.51148	7.55545e-16	3.30343e-14	25.5673
A_24_P356601	-0.660513	6.48635	-9.50947	7.63432e-16	3.33483e-14	25.5571
A_24_P398092	-0.383607	6.04663	-9.50381	7.86093e-16	3.43065e-14	25.5283
A_21_P0000451	-0.351814	4.44144	-9.50093	7.97895e-16	3.47894e-14	25.5136
A_33_P3270311	0.64788	5.82356	9.5006	7.9923e-16	3.48155e-14	25.512
A_23_P205738	0.778675	4.99519	9.49669	8.15555e-16	3.54939e-14	25.492
A_32_P94160	-0.660476	4.86894	-9.49616	8.17782e-16	3.55581e-14	25.4894
A_23_P63390	1.50918	8.22442	9.49453	8.24702e-16	3.5826e-14	25.4811
A_23_P6909	-1.03121	6.36212	-9.49359	8.28711e-16	3.59671e-14	25.4763
A_33_P3287631	1.55798	9.24423	9.49219	8.34729e-16	3.61951e-14	25.4691
A_23_P120744	0.3107	6.82442	9.48993	8.44546e-16	3.65872e-14	25.4576
A_23_P423309	0.795656	5.18817	9.48887	8.49206e-16	3.67554e-14	25.4522
A_33_P3214879	-0.313983	5.12683	-9.48596	8.62031e-16	3.72763e-14	25.4375
A_23_P330788	0.522596	6.40587	9.4833	8.73985e-16	3.77587e-14	25.4239
A_23_P68807	0.647698	6.10087	9.48311	8.74821e-16	3.77603e-14	25.4229
A_23_P6535	0.761888	4.67577	9.48292	8.7571e-16	3.77642e-14	25.4219
A_23_P141965	0.376385	6.38029	9.48255	8.77373e-16	3.78014e-14	25.4201
A_23_P419150	0.878302	5.43558	9.48041	8.87147e-16	3.81877e-14	25.4092
A_23_P108835	-0.365006	7.9724	-9.47992	8.89393e-16	3.82496e-14	25.4067
A_33_P3284508	1.31816	10.5677	9.47597	9.07718e-16	3.90021e-14	25.3866
A_33_P3353030	0.569371	6.12433	9.4757	9.08965e-16	3.90203e-14	25.3852
A_33_P3284951	0.469106	5.71952	9.47463	9.14031e-16	3.92021e-14	25.3798
A_33_P3352073	-0.911027	5.03471	-9.47184	9.2727e-16	3.97339e-14	25.3656
A_32_P30905	1.59431	7.44519	9.46964	9.37872e-16	4.01518e-14	25.3544
A_33_P3254510	-0.579781	6.34048	-9.46577	9.56824e-16	4.09261e-14	25.3347
A_23_P2922	-0.349623	6.15404	-9.46541	9.58612e-16	4.09655e-14	25.3329
A_33_P3222139	-0.466253	6.14923	-9.46453	9.62966e-16	4.11144e-14	25.3284
A_33_P3396886	-0.481391	4.79462	-9.46391	9.66049e-16	4.12088e-14	25.3253
A_23_P384517	-0.374853	7.65644	-9.4619	9.76155e-16	4.16024e-14	25.315
A_33_P3262758	1.01457	5.93856	9.45893	9.91215e-16	4.22033e-14	25.2999
A_23_P337729	1.06048	6.08673	9.45877	9.92043e-16	4.22033e-14	25.2991
A_33_P3243439	0.708377	6.38798	9.45357	1.01908e-15	4.33147e-14	25.2726
A_32_P194246	0.383201	6.3951	9.45333	1.02033e-15	4.33239e-14	25.2714
A_33_P3346046	-0.713631	6.36596	-9.45318	1.02113e-15	4.33239e-14	25.2706
A_23_P404965	-0.658286	6.22154	-9.45058	1.03493e-15	4.38698e-14	25.2574
A_23_P126266	0.434725	5.07442	9.4504	1.03587e-15	4.38706e-14	25.2565
A_23_P312132	1.93384	6.99817	9.44992	1.03847e-15	4.39412e-14	25.2541
A_24_P251688	0.427164	7.28769	9.4487	1.045e-15	4.41779e-14	25.2479
A_33_P3290577	0.60142	4.50702	9.44848	1.04623e-15	4.41904e-14	25.2467
A_23_P101013	1.03145	6.00404	9.44666	1.05607e-15	4.4566e-14	25.2375
A_33_P3280094	0.586824	7.50019	9.44467	1.06698e-15	4.49863e-14	25.2274
A_32_P70158	1.57837	8.47462	9.44431	1.06899e-15	4.49867e-14	25.2255
A_32_P18250	-0.320667	7.27125	-9.44428	1.06915e-15	4.49867e-14	25.2254
A_24_P360269	1.29821	8.18788	9.44403	1.07051e-15	4.49867e-14	25.2241
A_23_P68121	0.94118	5.30587	9.44398	1.07079e-15	4.49867e-14	25.2239
A_23_P83781	0.799739	8.3426	9.44343	1.07388e-15	4.5038e-14	25.221
A_33_P3383034	-0.553863	7.62596	-9.44342	1.07392e-15	4.5038e-14	25.221
A_23_P375	0.768667	5.37798	9.44161	1.08399e-15	4.54133e-14	25.2118
A_33_P3227880	0.643064	5.86808	9.44147	1.08479e-15	4.54133e-14	25.2111
A_23_P126844	1.33458	7.59144	9.43843	1.10195e-15	4.60908e-14	25.1956
A_33_P3321611	-0.802791	5.76481	-9.43725	1.1087e-15	4.63322e-14	25.1896
A_32_P153388	-0.761449	5.46481	-9.43695	1.11038e-15	4.63614e-14	25.1881
A_33_P3226955	0.56766	5.60519	9.43676	1.1115e-15	4.63671e-14	25.1871
A_23_P204885	-1.21716	5.05875	-9.43584	1.1168e-15	4.65471e-14	25.1824
A_33_P3414799	0.542961	4.79452	9.43523	1.12029e-15	4.66516e-14	25.1794
A_23_P3014	1.22663	6.83096	9.43467	1.12357e-15	4.67469e-14	25.1765
A_23_P69310	1.33614	6.03048	9.43235	1.13712e-15	4.72688e-14	25.1647
A_24_P261169	0.475793	4.41538	9.43147	1.14229e-15	4.7442e-14	25.1602
A_33_P3394615	-0.395101	7.33587	-9.42691	1.16953e-15	4.8531e-14	25.137
A_32_P162187	1.5774	6.99683	9.423	1.19336e-15	4.94764e-14	25.1171
A_33_P3493097	-0.761735	5.1049	-9.42011	1.21133e-15	5.01499e-14	25.1024
A_23_P305723	-0.443578	6.65885	-9.42004	1.21173e-15	5.01499e-14	25.1021
A_24_P317835	0.513159	7.46846	9.41806	1.2242e-15	5.06217e-14	25.092
A_23_P102412	-0.298228	6.15442	-9.41665	1.23317e-15	5.0948e-14	25.0848
A_24_P362193	1.66108	6.30635	9.41641	1.23471e-15	5.09669e-14	25.0836
A_33_P3323760	0.721333	6.78058	9.41524	1.24216e-15	5.12301e-14	25.0777
A_23_P153745	1.8058	9.85808	9.41331	1.25459e-15	5.16974e-14	25.0679
A_33_P3268368	0.275487	5.70135	9.411	1.26965e-15	5.22725e-14	25.0561
A_21_P0009382	-0.880638	9.34173	-9.40902	1.28269e-15	5.27634e-14	25.046
A_24_P538403	-0.469164	7.11644	-9.40811	1.28873e-15	5.29659e-14	25.0414
A_33_P3250680	0.935313	5.14712	9.40688	1.29699e-15	5.32588e-14	25.0351
A_24_P349547	0.781329	6.9701	9.40573	1.30465e-15	5.35271e-14	25.0293
A_33_P3851023	-0.655147	4.51019	-9.40513	1.30871e-15	5.36468e-14	25.0263
A_33_P3565787	0.458447	4.98702	9.40448	1.3131e-15	5.37802e-14	25.023
A_33_P3405531	-0.299553	5.85212	-9.40379	1.31784e-15	5.39275e-14	25.0194
A_32_P226205	0.388029	5.23144	9.4031	1.32249e-15	5.40711e-14	25.016
A_24_P185036	0.375321	5.74615	9.39905	1.35045e-15	5.51666e-14	24.9954
A_33_P3397655	-0.863255	6.05269	-9.39868	1.35304e-15	5.52246e-14	24.9935
A_33_P3351180	2.81046	9.13606	9.39823	1.35617e-15	5.53047e-14	24.9912
A_23_P24616	0.514004	5.92731	9.39789	1.35859e-15	5.53556e-14	24.9894
A_33_P3387991	1.0881	5.32048	9.39758	1.36074e-15	5.53954e-14	24.9879
A_23_P251893	0.413644	8.00587	9.39688	1.3657e-15	5.55263e-14	24.9843
A_23_P218331	0.620418	7.02048	9.39679	1.36631e-15	5.55263e-14	24.9839
A_23_P144684	0.316062	5.30798	9.39514	1.37805e-15	5.59553e-14	24.9754
A_23_P208516	0.596538	7.18692	9.394	1.38614e-15	5.62357e-14	24.9697
A_33_P3251093	0.951739	7.03144	9.39329	1.39121e-15	5.63747e-14	24.9661
A_33_P3363168	0.638369	6.24096	9.39319	1.39195e-15	5.63747e-14	24.9655
A_32_P49199	-0.918282	5.43933	-9.39233	1.39818e-15	5.65783e-14	24.9611
A_33_P3257808	0.394261	4.60558	9.39104	1.40746e-15	5.69052e-14	24.9546
A_24_P166789	-0.425747	7.34096	-9.39041	1.41205e-15	5.70422e-14	24.9514
A_23_P314120	0.537176	7.12154	9.38635	1.442e-15	5.82021e-14	24.9308
A_24_P59667	1.17147	7.83837	9.38391	1.46029e-15	5.88901e-14	24.9183
A_33_P3367642	0.377905	9.16615	9.3836	1.46259e-15	5.89323e-14	24.9168
A_32_P186226	-0.519665	5.80837	-9.37836	1.50275e-15	6.04993e-14	24.8901
A_23_P154688	0.629611	4.88087	9.37743	1.50999e-15	6.07388e-14	24.8854
A_33_P3209962	-0.581408	6.43712	-9.37509	1.52831e-15	6.14234e-14	24.8735
A_23_P502336	1.32282	6.01192	9.37454	1.53262e-15	6.15444e-14	24.8707
A_23_P120557	-0.640745	5.82346	-9.37189	1.55377e-15	6.23211e-14	24.8572
A_23_P204484	0.448534	7.31644	9.37179	1.5546e-15	6.23211e-14	24.8567
A_23_P361841	-0.484882	5.26144	-9.37152	1.55672e-15	6.23534e-14	24.8554
A_23_P126888	0.591901	5.44385	9.36884	1.57845e-15	6.317e-14	24.8417
A_32_P66035	0.972207	4.95731	9.36792	1.58591e-15	6.33992e-14	24.8371
A_23_P410312	0.570613	5.86087	9.36764	1.5882e-15	6.33992e-14	24.8357
A_24_P254551	-0.733039	6.34394	-9.36764	1.5882e-15	6.33992e-14	24.8357
A_33_P3369371	-0.838522	7.05567	-9.36664	1.59648e-15	6.36759e-14	24.8305
A_23_P120883	1.8614	9.41154	9.3664	1.59847e-15	6.37015e-14	24.8293
A_23_P329890	-0.60689	6.87192	-9.36109	1.64284e-15	6.54145e-14	24.8023
A_23_P80068	-0.45289	8.1101	-9.35952	1.65623e-15	6.58924e-14	24.7944
A_33_P3223990	0.570008	5.15875	9.35848	1.66514e-15	6.6191e-14	24.7891
A_33_P3304170	0.927023	5.83962	9.35819	1.66762e-15	6.62341e-14	24.7876
A_21_P0008816	-0.433623	4.60231	-9.35745	1.67398e-15	6.64306e-14	24.7839
A_33_P3262927	-0.52983	5.44019	-9.3564	1.68312e-15	6.66855e-14	24.7785
A_33_P3258612	0.457226	6.16192	9.35639	1.68322e-15	6.66855e-14	24.7784
A_23_P331598	-0.388547	6.8825	-9.35606	1.68603e-15	6.67407e-14	24.7768
A_23_P209183	0.616563	6.70192	9.35464	1.69845e-15	6.71761e-14	24.7696
A_23_P16166	0.499967	5.63942	9.35282	1.71453e-15	6.7695e-14	24.7603
A_33_P3219100	-0.414555	6.86067	-9.35276	1.71507e-15	6.7695e-14	24.76
A_23_P65768	-0.54807	7.29952	-9.35267	1.71586e-15	6.7695e-14	24.7595
A_33_P3775007	0.504236	5.63683	9.34909	1.74782e-15	6.88981e-14	24.7414
A_33_P3368049	0.945333	5.33519	9.34625	1.77368e-15	6.98592e-14	24.7269
A_33_P3314441	-0.461499	5.74038	-9.3392	1.83939e-15	7.23872e-14	24.6911
A_21_P0000073	-0.905971	5.91692	-9.33878	1.8434e-15	7.24846e-14	24.6889
A_23_P156531	-0.2327	8.62933	-9.33667	1.86352e-15	7.3215e-14	24.6782
A_32_P57702	-0.436161	7.03548	-9.3326	1.90307e-15	7.47066e-14	24.6575
A_23_P132226	0.854174	7.15471	9.33083	1.9206e-15	7.53323e-14	24.6485
A_33_P3220570	0.512046	7.23087	9.32979	1.93087e-15	7.56721e-14	24.6433
A_23_P51187	0.710455	6.19279	9.3273	1.95592e-15	7.65903e-14	24.6306
A_33_P3379947	0.765118	10.4608	9.32144	2.01597e-15	7.88763e-14	24.6008
A_33_P3338300	-0.73313	5.3276	-9.31504	2.0836e-15	8.1455e-14	24.5683
A_23_P96285	-1.21348	5.87462	-9.31352	2.10002e-15	8.20293e-14	24.5606
A_33_P3389298	0.366166	5.19837	9.3132	2.10352e-15	8.20981e-14	24.5589
A_23_P147711	-1.11116	6.6025	-9.31211	2.11536e-15	8.24921e-14	24.5534
A_23_P211561	1.18761	6.48308	9.30828	2.15761e-15	8.40704e-14	24.5339
A_33_P3302563	0.302596	4.3199	9.30711	2.17067e-15	8.44962e-14	24.528
A_24_P288836	1.25976	7.60923	9.30698	2.17212e-15	8.44962e-14	24.5273
A_23_P129133	-0.782464	4.50087	-9.30272	2.22038e-15	8.63026e-14	24.5057
A_23_P121326	0.716476	6.59221	9.29764	2.27934e-15	8.85214e-14	24.4799
A_33_P3387145	0.60407	5.63163	9.29719	2.28463e-15	8.86543e-14	24.4776
A_33_P3289296	1.43106	6.8026	9.29634	2.29464e-15	8.89697e-14	24.4733
A_33_P3258003	-0.428696	4.38558	-9.29484	2.31256e-15	8.95908e-14	24.4656
A_33_P3275381	-0.382422	4.85913	-9.2918	2.34908e-15	9.09311e-14	24.4502
A_32_P9963	-0.358004	6.28019	-9.29157	2.35184e-15	9.09458e-14	24.4491
A_23_P2573	-0.345822	5.66885	-9.29145	2.35331e-15	9.09458e-14	24.4484
A_23_P61057	0.741168	5.56231	9.29058	2.36391e-15	9.12809e-14	24.444
A_33_P3253931	0.267859	4.15	9.28995	2.37158e-15	9.15023e-14	24.4408
A_23_P148204	-0.340157	6.70346	-9.28913	2.3817e-15	9.17611e-14	24.4366
A_23_P118406	0.605884	6.37798	9.28909	2.38217e-15	9.17611e-14	24.4364
A_24_P239076	2.42559	8.32471	9.28851	2.38935e-15	9.19629e-14	24.4335
A_21_P0009442	1.3019	5.7549	9.28735	2.40368e-15	9.24389e-14	24.4276
A_23_P144453	-0.39041	9.35269	-9.28504	2.43247e-15	9.34702e-14	24.4159
A_19_P00322676	-0.427776	5.28962	-9.27982	2.49886e-15	9.59434e-14	24.3893
A_23_P385771	0.35294	6.46702	9.27944	2.50377e-15	9.60538e-14	24.3874
A_33_P3407895	0.705818	6.58971	9.27876	2.5126e-15	9.63141e-14	24.3839
A_21_P0005892	-0.32272	4.33817	-9.27763	2.52719e-15	9.67897e-14	24.3782
A_23_P4144	0.405097	7.20048	9.27749	2.5291e-15	9.67897e-14	24.3775
A_23_P151166	0.829946	5.69692	9.27447	2.56881e-15	9.82299e-14	24.3622
A_24_P376309	0.486828	8.18413	9.27261	2.5936e-15	9.90979e-14	24.3527
A_23_P118722	0.924861	5.79904	9.27021	2.62588e-15	1.0025e-13	24.3405
A_19_P00804020	-0.464683	4.75856	-9.26996	2.62923e-15	1.00297e-13	24.3393
A_24_P902728	-0.309155	4.92317	-9.26923	2.63911e-15	1.00593e-13	24.3356
A_33_P3295056	0.877698	5.46346	9.26895	2.64302e-15	1.00634e-13	24.3341
A_33_P3282489	0.718559	5.26731	9.26883	2.64461e-15	1.00634e-13	24.3335
A_23_P202708	0.457528	6.81298	9.26869	2.64658e-15	1.00634e-13	24.3328
A_24_P80181	0.362609	8.03058	9.2676	2.66146e-15	1.01118e-13	24.3273
A_33_P3372332	1.18248	8.24538	9.26664	2.67464e-15	1.01538e-13	24.3224
A_33_P3226154	2.81802	9.63308	9.26556	2.68955e-15	1.02e-13	24.3169
A_33_P3226985	0.369097	4.6826	9.26545	2.69115e-15	1.02e-13	24.3163
A_23_P159125	0.873416	7.40519	9.26475	2.70086e-15	1.02287e-13	24.3128
A_24_P38815	1.06601	7.34183	9.26369	2.7156e-15	1.02762e-13	24.3074
A_33_P3377786	-0.796273	6.25885	-9.26299	2.72545e-15	1.03052e-13	24.3039
A_23_P398854	-1.16186	4.92058	-9.26217	2.73711e-15	1.03411e-13	24.2997
A_23_P173	-0.597288	4.30087	-9.26096	2.75416e-15	1.03972e-13	24.2936
A_19_P00315647	-0.798199	6.81471	-9.26032	2.76326e-15	1.04232e-13	24.2903
A_23_P8913	1.42646	6.07183	9.25583	2.82807e-15	1.06592e-13	24.2675
A_23_P146050	-0.630534	6.85481	-9.25515	2.83789e-15	1.06877e-13	24.2641
A_23_P97860	1.51639	9.02721	9.25395	2.85563e-15	1.07459e-13	24.2579
A_33_P3280157	-0.929139	6.96298	-9.25074	2.90329e-15	1.09165e-13	24.2416
A_23_P419213	0.329337	4.94279	9.24862	2.93523e-15	1.10279e-13	24.2309
A_33_P3231414	1.42026	6.51029	9.24753	2.95179e-15	1.10813e-13	24.2253
A_23_P79931	0.500182	6.48442	9.24724	2.95613e-15	1.10888e-13	24.2239
A_23_P214300	-0.749702	4.93317	-9.24551	2.98258e-15	1.11791e-13	24.2151
A_23_P31224	0.799371	6.75692	9.24533	2.98533e-15	1.11805e-13	24.2142
A_23_P132910	1.2216	6.41106	9.24299	3.02162e-15	1.13075e-13	24.2023
A_33_P3248644	0.358878	8.49067	9.24148	3.0452e-15	1.13867e-13	24.1946
A_33_P3286724	0.618584	7.82269	9.23923	3.08077e-15	1.15106e-13	24.1832
A_23_P314584	0.912807	7.18933	9.2382	3.09722e-15	1.1563e-13	24.178
A_23_P64669	0.314513	7.2301	9.23796	3.10111e-15	1.15684e-13	24.1767
A_33_P3216890	0.73159	5.8551	9.23731	3.11153e-15	1.1598e-13	24.1734
A_23_P201386	-0.632427	7.11298	-9.23568	3.1378e-15	1.16868e-13	24.1651
A_24_P44341	-0.446497	5.13548	-9.23353	3.17271e-15	1.1799e-13	24.1543
A_33_P3224878	0.719834	5.06615	9.23327	3.17701e-15	1.1799e-13	24.1529
A_33_P3768930	2.45606	7.3575	9.23324	3.17739e-15	1.1799e-13	24.1528
A_24_P232365	1.11687	6.32471	9.23321	3.17791e-15	1.1799e-13	24.1526
A_23_P61633	0.555006	7.78365	9.23136	3.20847e-15	1.19031e-13	24.1432
A_23_P17695	0.337739	5.07808	9.22714	3.27904e-15	1.21553e-13	24.1218
A_33_P3224735	-0.40272	4.7951	-9.22612	3.29632e-15	1.22096e-13	24.1166
A_23_P301340	0.65318	8.13279	9.22597	3.29885e-15	1.22096e-13	24.1159
A_33_P3285235	-0.308464	4.27135	-9.22429	3.32748e-15	1.23059e-13	24.1074
A_33_P3261505	0.350269	5.61096	9.22393	3.33372e-15	1.23194e-13	24.1055
A_23_P408996	0.664203	6.11067	9.22336	3.34355e-15	1.23461e-13	24.1026
A_33_P3222917	0.557209	9.37712	9.22016	3.39915e-15	1.25416e-13	24.0864
A_23_P80778	0.66983	6.85269	9.21964	3.40821e-15	1.25652e-13	24.0837
A_33_P3313730	0.448605	4.47135	9.21501	3.49063e-15	1.2859e-13	24.0602
A_33_P3215113	-1.14273	8.95356	-9.21402	3.50845e-15	1.29146e-13	24.0552
A_24_P396994	0.739826	8.02885	9.21368	3.51466e-15	1.29274e-13	24.0535
A_21_P0011656	0.605901	6.59913	9.21239	3.53805e-15	1.30033e-13	24.0469
A_33_P3269806	0.351888	5.40375	9.21033	3.57596e-15	1.31324e-13	24.0364
A_23_P145024	0.88058	6.29423	9.20978	3.58599e-15	1.3159e-13	24.0337
A_23_P47728	-0.622166	5.40779	-9.20842	3.61118e-15	1.32412e-13	24.0268
A_24_P311771	-0.378435	5.90692	-9.20756	3.62732e-15	1.32874e-13	24.0224
A_24_P944827	0.546712	5.92587	9.20745	3.62942e-15	1.32874e-13	24.0218
A_33_P3395675	2.65256	9.30673	9.20666	3.64419e-15	1.33312e-13	24.0178
A_33_P3424222	1.38612	8.64192	9.20066	3.75863e-15	1.37392e-13	23.9874
A_32_P91902	0.765677	6.40971	9.19902	3.79052e-15	1.38451e-13	23.9791
A_23_P252388	-0.680812	4.38231	-9.19197	3.93082e-15	1.43464e-13	23.9433
A_23_P170491	0.414497	5.63529	9.19129	3.94471e-15	1.4386e-13	23.9398
A_23_P212655	1.36554	5.92856	9.1896	3.97924e-15	1.45008e-13	23.9312
A_23_P250462	0.705362	8.92798	9.1889	3.99356e-15	1.45417e-13	23.9277
A_19_P00320396	-0.299263	5.31231	-9.18551	4.06404e-15	1.4787e-13	23.9105
A_33_P3231981	-0.248493	9.30913	-9.18494	4.07588e-15	1.48187e-13	23.9076
A_23_P323227	0.570323	7.08067	9.18346	4.10711e-15	1.49139e-13	23.9001
A_23_P110764	-0.560377	4.03221	-9.1834	4.10839e-15	1.49139e-13	23.8998
A_24_P86240	0.78482	6.20327	9.1829	4.11898e-15	1.49409e-13	23.8972
A_24_P89509	-0.316203	5.76221	-9.18219	4.13416e-15	1.49844e-13	23.8936
A_23_P404108	-0.417884	7.39875	-9.18167	4.14517e-15	1.50128e-13	23.891
A_33_P3228285	0.538215	7.73394	9.18022	4.17621e-15	1.51137e-13	23.8837
A_33_P3230528	-0.851416	5.3174	-9.17883	4.20635e-15	1.52111e-13	23.8766
A_23_P107336	0.61219	4.64731	9.1783	4.21784e-15	1.5241e-13	23.8739
A_23_P71300	-0.393909	5.54894	-9.17742	4.23698e-15	1.52984e-13	23.8694
A_23_P86283	1.64947	8.06779	9.17586	4.27118e-15	1.5405e-13	23.8615
A_23_P171296	1.04761	8.14019	9.17578	4.27301e-15	1.5405e-13	23.8611
A_23_P48997	0.951101	6.79702	9.17511	4.28779e-15	1.54465e-13	23.8577
A_33_P3255824	0.878588	5.13548	9.1736	4.32135e-15	1.55555e-13	23.85
A_19_P00322900	1.00166	5.27913	9.1733	4.32802e-15	1.55677e-13	23.8485
A_24_P137522	-0.687213	6.53635	-9.17254	4.34494e-15	1.56167e-13	23.8447
A_33_P3347976	-0.447623	5.76702	-9.16797	4.44849e-15	1.59767e-13	23.8215
A_33_P3349334	-0.390161	7.07	-9.16493	4.5186e-15	1.62162e-13	23.8061
A_24_P32935	1.26423	6.78048	9.16381	4.54498e-15	1.62985e-13	23.8003
A_24_P44596	0.386803	7.26606	9.16291	4.5661e-15	1.63618e-13	23.7958
A_23_P59005	0.54853	8.1825	9.1603	4.62788e-15	1.65706e-13	23.7825
A_23_P347528	0.317056	5.87721	9.1597	4.6421e-15	1.66089e-13	23.7795
A_23_P64044	1.19186	6.30904	9.15803	4.68225e-15	1.67399e-13	23.771
A_33_P3390027	0.753275	6.53577	9.15765	4.69137e-15	1.67599e-13	23.7691
A_23_P100632	1.10999	8.43558	9.15516	4.7521e-15	1.6964e-13	23.7565
A_21_P0005608	-0.477731	4.78962	-9.1547	4.76337e-15	1.69914e-13	23.7541
A_23_P379746	-0.399992	5.09519	-9.15293	4.80706e-15	1.71343e-13	23.7451
A_24_P258955	0.306497	6.39163	9.15225	4.82382e-15	1.71811e-13	23.7417
A_23_P257503	0.294617	7.03404	9.15208	4.82805e-15	1.71832e-13	23.7409
A_23_P104464	1.55169	8.17577	9.15178	4.8355e-15	1.71968e-13	23.7393
A_23_P30913	1.2986	10.0947	9.14952	4.89219e-15	1.73853e-13	23.7279
A_33_P3404601	1.39781	6.18625	9.14907	4.9034e-15	1.74121e-13	23.7256
A_23_P24784	1.00065	5.43846	9.14829	4.9232e-15	1.74692e-13	23.7216
A_23_P24948	0.984232	5.615	9.1481	4.92817e-15	1.74738e-13	23.7206
A_32_P103633	0.524261	5.51183	9.14643	4.97057e-15	1.76109e-13	23.7122
A_23_P143143	-0.753342	9.20962	-9.14112	5.10848e-15	1.80859e-13	23.6853
A_19_P00322887	-0.617222	5.43221	-9.13808	5.18918e-15	1.83579e-13	23.6698
A_23_P251051	0.421636	8.0926	9.13768	5.19978e-15	1.83816e-13	23.6678
A_21_P0005893	-0.381226	4.0825	-9.13686	5.22197e-15	1.84463e-13	23.6636
A_32_P76720	-0.84535	5.47	-9.13593	5.24686e-15	1.85204e-13	23.659
A_24_P148043	-0.467201	7.77317	-9.13558	5.25639e-15	1.85401e-13	23.6572
A_23_P14165	0.490513	4.23087	9.13231	5.34575e-15	1.88413e-13	23.6406
A_23_P200001	-1.07995	8.16692	-9.13127	5.37437e-15	1.8928e-13	23.6353
A_23_P136232	-0.3973	6.35269	-9.13109	5.37945e-15	1.89318e-13	23.6344
A_33_P3464555	0.565122	7.05837	9.13094	5.38361e-15	1.89323e-13	23.6336
A_24_P143171	-1.12217	6.53548	-9.1276	5.47698e-15	1.92464e-13	23.6167
A_21_P0013528	-0.669271	5.85625	-9.12508	5.54854e-15	1.94834e-13	23.6039
A_23_P46396	-0.555752	6.50442	-9.12475	5.55796e-15	1.9502e-13	23.6022
A_23_P102832	0.371495	5.77962	9.12176	5.64432e-15	1.97903e-13	23.5871
A_21_P0002188	-0.414149	4.46894	-9.11674	5.79228e-15	2.0294e-13	23.5616
A_33_P3375665	-0.503727	8.49865	-9.11584	5.81907e-15	2.03728e-13	23.557
A_24_P157087	0.546021	5.10769	9.11544	5.83113e-15	2.03999e-13	23.555
A_23_P210708	1.01657	7.5976	9.11344	5.89142e-15	2.05956e-13	23.5449
A_23_P218597	-0.503718	4.61923	-9.11183	5.94054e-15	2.07519e-13	23.5367
A_23_P50678	1.1499	5.12577	9.1082	6.05273e-15	2.11282e-13	23.5183
A_23_P219013	0.359027	5.47106	9.10708	6.08759e-15	2.12342e-13	23.5126
A_23_P396626	0.313019	5.34596	9.10603	6.12085e-15	2.13345e-13	23.5073
A_23_P250413	1.19454	6.05567	9.10547	6.13838e-15	2.13798e-13	23.5045
A_23_P67618	0.359159	4.70029	9.10505	6.15165e-15	2.14103e-13	23.5023
A_33_P3293266	0.444149	7.55096	9.10349	6.20141e-15	2.15676e-13	23.4944
A_24_P19544	-0.429474	5.94135	-9.10267	6.22759e-15	2.16427e-13	23.4902
A_32_P104746	0.679839	5.8099	9.10177	6.25639e-15	2.17268e-13	23.4857
A_24_P73290	-0.440513	6.94231	-9.1003	6.30387e-15	2.18756e-13	23.4783
A_23_P397543	0.599333	5.80163	9.09886	6.35107e-15	2.20233e-13	23.4709
A_23_P30666	1.30657	7.18029	9.09596	6.44656e-15	2.2338e-13	23.4562
A_24_P32215	-0.529089	4.74183	-9.09359	6.52575e-15	2.25958e-13	23.4442
A_24_P655849	-0.924799	5.88529	-9.08959	6.66143e-15	2.30488e-13	23.4239
A_24_P272290	-0.630389	6.9549	-9.08866	6.69327e-15	2.31364e-13	23.4193
A_23_P428248	0.627627	6.52269	9.08857	6.69656e-15	2.31364e-13	23.4188
A_33_P3327539	0.439135	5.70163	9.08458	6.83572e-15	2.36e-13	23.3985
A_33_P3683076	-0.413988	5.61019	-9.0841	6.85248e-15	2.36186e-13	23.3961
A_23_P258251	-0.398331	6.65087	-9.084	6.85584e-15	2.36186e-13	23.3956
A_23_P11862	0.330402	5.95692	9.084	6.85612e-15	2.36186e-13	23.3956
A_23_P123086	0.426832	5.15462	9.08258	6.90624e-15	2.3774e-13	23.3884
A_24_P122921	0.6306	6.28981	9.08235	6.91433e-15	2.37845e-13	23.3873
A_23_P165937	0.365528	5.71394	9.07847	7.05394e-15	2.4233e-13	23.3676
A_23_P217938	-0.494356	6.58144	-9.07844	7.05498e-15	2.4233e-13	23.3674
A_23_P89343	0.419573	6.26894	9.07411	7.21424e-15	2.47621e-13	23.3455
A_24_P940086	-0.860369	5.91375	-9.07263	7.26927e-15	2.49329e-13	23.338
A_33_P3326151	0.551648	5.03971	9.07219	7.28586e-15	2.49625e-13	23.3357
A_24_P84608	-0.677288	6.85779	-9.07206	7.2907e-15	2.49625e-13	23.3351
A_33_P3248325	-0.335259	4.22471	-9.07198	7.29375e-15	2.49625e-13	23.3347
A_23_P149992	-0.60807	6.68971	-9.07139	7.31599e-15	2.50205e-13	23.3317
A_21_P0014822	0.674816	6	9.07119	7.3235e-15	2.50268e-13	23.3307
A_23_P204277	-0.482029	9.32019	-9.07106	7.32843e-15	2.50268e-13	23.33
A_21_P0000664	0.694828	4.65413	9.0665	7.50229e-15	2.5602e-13	23.3069
A_23_P48088	0.803834	5.34788	9.06629	7.51049e-15	2.56115e-13	23.3058
A_23_P379327	-0.364832	6.40452	-9.06521	7.55226e-15	2.57354e-13	23.3004
A_23_P1320	-0.955304	5.49019	-9.06327	7.62807e-15	2.5975e-13	23.2906
A_33_P3342663	-0.286377	4.1	-9.06261	7.65409e-15	2.60448e-13	23.2872
A_23_P160729	0.360008	5.70942	9.06229	7.66698e-15	2.60699e-13	23.2855
A_23_P70688	1.4056	7.67913	9.06208	7.67506e-15	2.60786e-13	23.2845
A_33_P3232993	0.316315	5.59558	9.06153	7.69667e-15	2.61333e-13	23.2817
A_23_P53668	-0.677251	6.42038	-9.05787	7.8431e-15	2.66114e-13	23.2632
A_33_P3365710	0.567913	4.62279	9.05438	7.98531e-15	2.70745e-13	23.2455
A_23_P148047	0.83236	7.5951	9.05389	8.00575e-15	2.71243e-13	23.243
A_33_P3529859	0.366352	4.81135	9.05363	8.01643e-15	2.7141e-13	23.2417
A_23_P250478	-0.418836	5.8924	-9.04979	8.17613e-15	2.76619e-13	23.2222
A_23_P71053	-0.608882	4.91317	-9.04801	8.25148e-15	2.78968e-13	23.2132
A_33_P3376234	0.367284	5.51625	9.04734	8.28028e-15	2.79742e-13	23.2098
A_23_P406702	-0.495052	6.08298	-9.04678	8.30395e-15	2.80341e-13	23.207
A_24_P23258	0.892973	6.2276	9.04548	8.35965e-15	2.81985e-13	23.2004
A_33_P3359748	-0.330605	5.00894	-9.04537	8.36458e-15	2.81985e-13	23.1998
A_24_P177964	0.392928	7.31269	9.04407	8.42084e-15	2.83679e-13	23.1932
A_33_P3353502	-0.925971	5.01365	-9.04393	8.42682e-15	2.83679e-13	23.1925
A_33_P3739260	-0.707267	5.30933	-9.04188	8.51594e-15	2.86398e-13	23.1822
A_23_P391275	0.758422	5.34433	9.0418	8.51971e-15	2.86398e-13	23.1817
A_33_P3443165	0.30653	8.04394	9.04105	8.55263e-15	2.873e-13	23.1779
A_33_P3353190	-0.50323	4.97327	-9.04023	8.58856e-15	2.88302e-13	23.1738
A_23_P138938	-0.862787	5.56529	-9.03877	8.65344e-15	2.90274e-13	23.1664
A_23_P34942	-0.299333	4.7374	-9.03628	8.76492e-15	2.93805e-13	23.1538
A_23_P313	-0.344518	7.01971	-9.03562	8.79499e-15	2.94604e-13	23.1504
A_33_P3399114	0.299917	7.36327	9.03544	8.80301e-15	2.94664e-13	23.1495
A_23_P10873	1.12221	6.58712	9.03238	8.94263e-15	2.99125e-13	23.134
A_33_P3396370	0.890306	5.40183	9.03217	8.95265e-15	2.99249e-13	23.1329
A_33_P3340254	0.340207	6.8	9.02997	9.05418e-15	3.02255e-13	23.1218
A_24_P281975	0.619925	7.21615	9.02995	9.05538e-15	3.02255e-13	23.1217
A_23_P156842	-0.45872	6.40394	-9.02821	9.1366e-15	3.04751e-13	23.1129
A_24_P942517	-0.437905	7.56404	-9.02493	9.29216e-15	3.09523e-13	23.0963
A_23_P162547	-0.909416	5.54692	-9.02492	9.29276e-15	3.09523e-13	23.0962
A_33_P3346222	0.323623	4.64471	9.02462	9.30694e-15	3.09777e-13	23.0947
A_23_P32253	-1.2273	7.93202	-9.02108	9.47827e-15	3.15258e-13	23.0768
A_33_P3271651	1.26539	9.05125	9.02019	9.52166e-15	3.16478e-13	23.0723
A_32_P29784	0.61771	9.14183	9.01668	9.69548e-15	3.22029e-13	23.0545
A_23_P206441	0.365801	4.21298	9.01578	9.74029e-15	3.2329e-13	23.0499
A_23_P9761	0.309296	5.98663	9.01523	9.76808e-15	3.23985e-13	23.0471
A_33_P3246833	2.23441	7.96673	9.01278	9.89194e-15	3.27863e-13	23.0347
A_33_P3346891	-0.422017	4.29087	-9.01195	9.93431e-15	3.29037e-13	23.0305
A_24_P829183	0.380385	4.74894	9.0102	1.00238e-14	3.31768e-13	23.0217
A_23_P304171	0.283027	6.99663	9.00994	1.00373e-14	3.31984e-13	23.0203
A_33_P3284621	-0.403814	4.51894	-9.00953	1.00584e-14	3.32447e-13	23.0183
A_33_P3260654	1.46952	7.20154	9.00891	1.00909e-14	3.33082e-13	23.0151
A_24_P942030	-0.357702	5.20125	-9.00889	1.00917e-14	3.33082e-13	23.015
A_23_P31085	0.510128	7.43731	9.00766	1.0156e-14	3.3497e-13	23.0088
A_32_P137035	0.447801	7.34538	9.00731	1.01739e-14	3.35326e-13	23.007
A_32_P160972	0.914493	7.50673	9.00668	1.02071e-14	3.36187e-13	23.0038
A_33_P3268167	-0.333238	6.48548	-9.00414	1.03412e-14	3.40366e-13	22.991
A_21_P0007777	-0.454588	4.12183	-9.00223	1.04433e-14	3.43488e-13	22.9813
A_21_P0000855	1.33792	5.68394	9.00166	1.04743e-14	3.44267e-13	22.9784
A_24_P197964	1.02061	5.19913	8.99986	1.05713e-14	3.47216e-13	22.9693
A_23_P66682	0.87366	6.30221	8.9989	1.06237e-14	3.48692e-13	22.9645
A_23_P101434	1.04248	5.0725	8.99792	1.06778e-14	3.50225e-13	22.9595
A_23_P37988	0.468427	6.38221	8.99697	1.07301e-14	3.51697e-13	22.9546
A_23_P433016	-1.53856	6.85837	-8.99683	1.07376e-14	3.517e-13	22.954
A_23_P161125	0.412298	5.70212	8.99525	1.08253e-14	3.54325e-13	22.946
A_33_P3259705	0.378497	4.8974	8.99374	1.09098e-14	3.56843e-13	22.9383
A_33_P3390778	0.558476	5.22538	8.99315	1.09428e-14	3.57678e-13	22.9353
A_23_P255104	0.959524	8.13375	8.99145	1.10392e-14	3.60577e-13	22.9267
A_23_P152838	1.47212	6.82327	8.99076	1.10781e-14	3.61599e-13	22.9232
A_33_P3208970	1.05794	5.32962	8.9898	1.1133e-14	3.6314e-13	22.9184
A_24_P100551	-0.482186	6.56923	-8.98493	1.14154e-14	3.72094e-13	22.8937
A_33_P3364811	1.08873	6.7949	8.98343	1.15041e-14	3.74728e-13	22.8861
A_23_P99027	-0.474203	7.70538	-8.98262	1.1552e-14	3.76028e-13	22.882
A_33_P3416966	-0.556671	4.27038	-8.98234	1.15686e-14	3.76311e-13	22.8806
A_33_P3340025	0.690687	5.17567	8.98213	1.15809e-14	3.76451e-13	22.8795
A_23_P426021	0.906199	6.23894	8.98133	1.16286e-14	3.77742e-13	22.8755
A_33_P3261565	-0.349789	4.9625	-8.98057	1.16746e-14	3.78975e-13	22.8716
A_23_P43255	0.919983	7.33923	8.97956	1.17352e-14	3.80453e-13	22.8665
A_23_P205389	-0.496932	6.19202	-8.97954	1.17362e-14	3.80453e-13	22.8664
A_24_P300777	2.01892	8.51462	8.979	1.17688e-14	3.81248e-13	22.8637
A_21_P0000346	-0.451412	4.75308	-8.97641	1.1927e-14	3.86108e-13	22.8505
A_23_P258769	1.37908	10.0018	8.97456	1.20409e-14	3.8953e-13	22.8412
A_33_P3400653	-0.357545	7.89221	-8.97436	1.20529e-14	3.89651e-13	22.8402
A_23_P103361	0.890919	5.34452	8.97389	1.20826e-14	3.90342e-13	22.8378
A_33_P3322859	-0.485731	6.70231	-8.97346	1.21093e-14	3.90938e-13	22.8356
A_23_P61531	0.714555	6.86837	8.97288	1.21451e-14	3.91826e-13	22.8327
A_24_P206121	-0.66882	6.96769	-8.97191	1.22058e-14	3.93517e-13	22.8278
A_33_P3268723	0.395818	4.89404	8.97123	1.22491e-14	3.94514e-13	22.8243
A_23_P415706	-0.860675	4.9824	-8.97116	1.22534e-14	3.94514e-13	22.824
A_32_P351968	1.45735	9.24404	8.9705	1.22947e-14	3.95574e-13	22.8207
A_23_P143713	0.751433	6.0674	8.97019	1.23142e-14	3.95929e-13	22.8191
A_23_P42087	0.379164	6.31385	8.96971	1.23448e-14	3.96646e-13	22.8167
A_19_P00801585	0.508381	6.16558	8.96922	1.23761e-14	3.9738e-13	22.8142
A_33_P3215093	-0.407896	4.90452	-8.96776	1.24691e-14	4.00095e-13	22.8068
A_33_P3370787	0.641565	5.69365	8.96612	1.25747e-14	4.0321e-13	22.7985
A_23_P151565	-0.32087	7.05712	-8.96591	1.25886e-14	4.03382e-13	22.7974
A_32_P47988	-0.493851	5.98663	-8.96537	1.26233e-14	4.04221e-13	22.7947
A_33_P3348797	-0.419482	6.6474	-8.95993	1.29819e-14	4.15421e-13	22.7671
A_21_P0013349	-1.25638	6.46644	-8.95909	1.3038e-14	4.16932e-13	22.7629
A_23_P7582	0.673727	4.88413	8.95753	1.31428e-14	4.2e-13	22.755
A_23_P140738	0.677114	6.2601	8.95513	1.33059e-14	4.24925e-13	22.7429
A_23_P27180	-0.38807	7.02567	-8.9525	1.34874e-14	4.3043e-13	22.7295
A_33_P3424591	2.66317	9.07577	8.95134	1.35675e-14	4.32697e-13	22.7237
A_23_P85893	0.696041	6.85865	8.95096	1.35946e-14	4.33266e-13	22.7217
A_23_P116829	-0.360257	5.57327	-8.94389	1.40975e-14	4.48992e-13	22.686
A_23_P19352	0.533528	6.5974	8.94292	1.4168e-14	4.50934e-13	22.6811
A_24_P879740	-0.80135	7.43519	-8.94038	1.43543e-14	4.56555e-13	22.6682
A_24_P198629	0.364501	5.3724	8.93918	1.44431e-14	4.59071e-13	22.6621
A_24_P416289	0.371366	5.61067	8.93849	1.44946e-14	4.60149e-13	22.6586
A_23_P251705	-0.684899	5.8876	-8.93846	1.44965e-14	4.60149e-13	22.6585
A_23_P109928	-0.279921	7.28971	-8.93826	1.45115e-14	4.60318e-13	22.6575
A_23_P129476	0.415723	6.36067	8.93811	1.45226e-14	4.60361e-13	22.6567
A_23_P303317	0.325122	5.60913	8.93667	1.46305e-14	4.6347e-13	22.6494
A_33_P3295523	0.605308	5.43788	8.93482	1.477e-14	4.67575e-13	22.6401
A_33_P3278941	0.692845	6.48596	8.93457	1.47892e-14	4.6787e-13	22.6388
A_33_P3422298	2.65928	8.3349	8.93385	1.48443e-14	4.69298e-13	22.6352
A_33_P3350094	0.667193	4.94894	8.93245	1.49512e-14	4.72363e-13	22.6281
A_33_P3314276	1.20329	5.49519	8.93186	1.4997e-14	4.73448e-13	22.6251
A_33_P3390739	-0.456468	7.01087	-8.93175	1.50056e-14	4.73448e-13	22.6245
A_33_P3230166	-0.782228	5.83731	-8.9316	1.50165e-14	4.73476e-13	22.6238
A_23_P381577	-0.335959	5.82596	-8.93112	1.50538e-14	4.7424e-13	22.6214
A_23_P355394	-0.507466	4.18817	-8.93103	1.50608e-14	4.7424e-13	22.6209
A_33_P3292417	0.347698	7.22183	8.93041	1.5109e-14	4.75441e-13	22.6178
A_32_P831181	0.554857	5.06327	8.92953	1.51772e-14	4.7727e-13	22.6133
A_33_P3881262	1.42077	7.09548	8.92766	1.5324e-14	4.81564e-13	22.6039
A_23_P145584	-0.471863	6.20837	-8.92753	1.53344e-14	4.81571e-13	22.6032
A_23_P321511	-0.770559	5.14019	-8.92524	1.5516e-14	4.86951e-13	22.5916
A_23_P322	0.387797	5.24529	8.92331	1.56705e-14	4.91474e-13	22.5819
A_33_P3399090	-0.650012	7.31788	-8.92292	1.57015e-14	4.92121e-13	22.5799
A_23_P115064	0.954882	5.70038	8.92214	1.57647e-14	4.93772e-13	22.576
A_23_P70095	1.22967	7.51298	8.92177	1.57952e-14	4.944e-13	22.5741
A_23_P253046	-0.420658	7.98548	-8.92058	1.58917e-14	4.9709e-13	22.5681
A_23_P432598	-0.509234	4.225	-8.92044	1.59036e-14	4.97136e-13	22.5673
A_33_P3243997	-0.313147	5.7151	-8.91918	1.60067e-14	5.00027e-13	22.561
A_21_P0004513	0.573164	4.68856	8.91896	1.60247e-14	5.00259e-13	22.5599
A_24_P328504	0.772157	6.53115	8.91816	1.60907e-14	5.01988e-13	22.5558
A_24_P230176	0.438501	6.5975	8.91652	1.62273e-14	5.05914e-13	22.5475
A_24_P229531	0.885851	6.66144	8.91447	1.63992e-14	5.10933e-13	22.5371
A_33_P3232688	1.0623	6.29365	8.91431	1.6412e-14	5.10933e-13	22.5364
A_23_P302550	0.985118	6.00673	8.91421	1.64207e-14	5.10933e-13	22.5358
A_23_P407614	0.779491	5.36202	8.91376	1.64586e-14	5.11531e-13	22.5336
A_23_P215751	-0.343768	7.96192	-8.91373	1.64616e-14	5.11531e-13	22.5334
A_23_P256724	0.930952	5.95337	8.9112	1.66771e-14	5.17888e-13	22.5206
A_33_P3358295	0.410542	7.50981	8.91051	1.67358e-14	5.19369e-13	22.5171
A_23_P93524	0.70964	4.79596	8.90937	1.68342e-14	5.22082e-13	22.5113
A_24_P98109	1.31366	6.03442	8.90897	1.68689e-14	5.22815e-13	22.5093
A_23_P133438	0.866398	5.81625	8.90822	1.69341e-14	5.24491e-13	22.5055
A_23_P132294	0.668874	8.61606	8.90802	1.69511e-14	5.24673e-13	22.5045
A_24_P77968	-1.40675	6.05096	-8.90689	1.70499e-14	5.27388e-13	22.4988
A_23_P214907	-0.581503	5.70048	-8.90576	1.7149e-14	5.30106e-13	22.4931
A_33_P3347639	0.34181	5.24163	8.90523	1.71963e-14	5.31218e-13	22.4904
A_23_P371824	-0.52376	6.72308	-8.90442	1.72676e-14	5.33073e-13	22.4863
A_23_P74290	1.1438	6.28115	8.9031	1.73852e-14	5.36153e-13	22.4797
A_23_P202720	0.529081	6.4776	8.90305	1.739e-14	5.36153e-13	22.4794
A_33_P3342613	0.445441	8.53096	8.90288	1.74051e-14	5.36267e-13	22.4785
A_23_P128698	-0.526522	6.82067	-8.90195	1.74882e-14	5.38476e-13	22.4738
A_23_P201319	0.331781	6.01298	8.9015	1.75288e-14	5.39377e-13	22.4716
A_23_P24515	-0.377561	7.69779	-8.90096	1.75774e-14	5.40519e-13	22.4688
A_24_P313186	-0.509503	7.01625	-8.89909	1.77469e-14	5.45226e-13	22.4594
A_23_P60324	0.350083	7.19798	8.89902	1.77535e-14	5.45226e-13	22.459
A_23_P129334	0.562807	5.99712	8.89886	1.77679e-14	5.45314e-13	22.4582
A_33_P3214665	-0.957275	7.07288	-8.89637	1.79967e-14	5.51976e-13	22.4456
A_23_P215419	0.613905	6.27673	8.89357	1.82573e-14	5.59608e-13	22.4315
A_23_P144465	0.445391	6.7675	8.8934	1.82739e-14	5.59751e-13	22.4306
A_23_P117928	0.210629	7.01317	8.89301	1.83103e-14	5.60504e-13	22.4286
A_32_P4595	-0.791159	6.7651	-8.8915	1.84534e-14	5.64519e-13	22.421
A_23_P110811	-0.334174	10.1803	-8.88939	1.8654e-14	5.70286e-13	22.4103
A_24_P410086	0.368385	7.24298	8.88896	1.8695e-14	5.7117e-13	22.4082
A_33_P3224710	1.23954	5.85067	8.88865	1.87249e-14	5.71713e-13	22.4066
A_24_P296568	-0.305101	7.52558	-8.88757	1.88292e-14	5.74527e-13	22.4011
A_21_P0000248	-0.281776	4.50048	-8.8858	1.90014e-14	5.79409e-13	22.3922
A_23_P22660	0.452944	5.19365	8.88511	1.90689e-14	5.8109e-13	22.3887
A_21_P0013848	-0.495155	7.75577	-8.884	1.91774e-14	5.83738e-13	22.3831
A_24_P930418	-0.943342	5.44356	-8.88397	1.91805e-14	5.83738e-13	22.3829
A_32_P63848	-0.584737	6.33519	-8.88191	1.93846e-14	5.89572e-13	22.3725
A_21_P0006157	0.417048	4.39298	8.8797	1.9606e-14	5.95841e-13	22.3613
A_21_P0013324	0.441553	5.3301	8.8796	1.9616e-14	5.95841e-13	22.3608
A_33_P3354589	1.41688	5.29462	8.87928	1.96482e-14	5.96437e-13	22.3592
A_33_P3456341	-0.358745	5.74856	-8.87904	1.96732e-14	5.96812e-13	22.358
A_23_P116942	0.71983	5.55587	8.87823	1.97547e-14	5.98901e-13	22.3539
A_23_P308097	-0.408853	7.09788	-8.87771	1.98074e-14	6.00114e-13	22.3513
A_32_P206479	0.672058	4.58788	8.87707	1.98728e-14	6.01709e-13	22.348
A_23_P98402	0.420998	8.58817	8.87358	2.02322e-14	6.12199e-13	22.3304
A_24_P183292	-0.304468	5.80971	-8.87206	2.03912e-14	6.16615e-13	22.3227
A_23_P120316	-0.539735	7.42019	-8.869	2.07141e-14	6.25979e-13	22.3072
A_23_P11201	1.02742	6.27365	8.86768	2.0855e-14	6.29833e-13	22.3005
A_23_P21033	-0.274211	7.2075	-8.86745	2.08789e-14	6.30154e-13	22.2994
A_24_P222655	1.40455	8.51615	8.86695	2.09332e-14	6.31389e-13	22.2969
A_23_P1552	0.755561	6.345	8.86612	2.10224e-14	6.33668e-13	22.2927
A_23_P160559	0.793818	7.0601	8.866	2.10356e-14	6.33668e-13	22.2921
A_23_P329198	0.886298	7.3326	8.86558	2.10813e-14	6.34641e-13	22.2899
A_33_P3381751	0.987565	6.29721	8.8654	2.11005e-14	6.34814e-13	22.289
A_24_P369898	0.611839	5.90279	8.86295	2.13674e-14	6.42436e-13	22.2767
A_24_P944640	-0.510431	4.93163	-8.86208	2.14629e-14	6.44897e-13	22.2723
A_23_P128808	0.787507	5.33048	8.86188	2.14851e-14	6.45154e-13	22.2712
A_23_P35168	0.358878	5.85067	8.86104	2.15776e-14	6.47142e-13	22.267
A_23_P212792	0.307143	6.02663	8.86103	2.15787e-14	6.47142e-13	22.267
A_33_P3407299	-0.354041	5.15625	-8.85913	2.17907e-14	6.53087e-13	22.2573
A_21_P0002582	-0.425979	4.19481	-8.85862	2.1848e-14	6.54165e-13	22.2548
A_23_P8400	0.447226	6.23529	8.85856	2.18544e-14	6.54165e-13	22.2545
A_23_P311875	1.12242	5.56154	8.85726	2.20015e-14	6.57747e-13	22.2479
A_33_P3316456	1.48459	5.89183	8.85725	2.20019e-14	6.57747e-13	22.2479
A_33_P3404316	-0.789975	8.0176	-8.85646	2.20917e-14	6.60014e-13	22.2438
A_23_P140602	-0.571039	6.81942	-8.85535	2.22181e-14	6.63372e-13	22.2382
A_33_P3407324	-0.800658	5.91337	-8.85486	2.22732e-14	6.64596e-13	22.2358
A_24_P203000	0.990427	5.67654	8.85463	2.23005e-14	6.64991e-13	22.2346
A_23_P343411	0.528766	6.26567	8.85444	2.23223e-14	6.65222e-13	22.2336
A_33_P3343432	0.408778	5.83692	8.85382	2.23935e-14	6.66922e-13	22.2305
A_23_P118615	-0.764393	4.62971	-8.85196	2.26079e-14	6.72884e-13	22.2211
A_23_P157404	0.479126	5.6276	8.85155	2.26556e-14	6.7388e-13	22.219
A_33_P3219138	-0.615251	5.29952	-8.85107	2.27112e-14	6.74959e-13	22.2166
A_23_P41854	0.715917	7.27327	8.85099	2.27205e-14	6.74959e-13	22.2162
A_33_P3379326	1.42784	6.91817	8.85048	2.27798e-14	6.76298e-13	22.2137
A_23_P80974	0.999337	4.64731	8.84915	2.29368e-14	6.80529e-13	22.2069
A_23_P216579	-0.45246	4.4001	-8.84771	2.31061e-14	6.85124e-13	22.1997
A_23_P433229	-1.12752	5.08308	-8.8471	2.31785e-14	6.86841e-13	22.1966
A_33_P3254320	0.631404	4.87577	8.84696	2.31956e-14	6.86915e-13	22.1959
A_33_P3382746	0.947209	5.35587	8.84655	2.32441e-14	6.8792e-13	22.1938
A_19_P00807411	-0.897847	6.27288	-8.84422	2.3525e-14	6.95797e-13	22.182
A_19_P00803771	-0.690302	7.21115	-8.84308	2.36625e-14	6.99428e-13	22.1762
A_33_P3317431	-0.503375	9.09317	-8.84193	2.38029e-14	7.03139e-13	22.1704
A_23_P2097	0.315437	5.49442	8.83829	2.4251e-14	7.15927e-13	22.1521
A_23_P87964	-0.430211	7.71	-8.83738	2.43654e-14	7.18856e-13	22.1474
A_23_P99642	1.25392	7.12221	8.83528	2.46295e-14	7.26194e-13	22.1368
A_33_P3791552	-0.409453	4.16606	-8.83469	2.47043e-14	7.27944e-13	22.1338
A_33_P3421365	0.398737	5.8674	8.83416	2.47716e-14	7.29473e-13	22.1312
A_23_P120153	0.612567	8.27356	8.83338	2.48707e-14	7.31935e-13	22.1272
A_19_P00322080	0.483781	5.28183	8.83262	2.49683e-14	7.34352e-13	22.1234
A_24_P206776	-1.10595	9.21596	-8.83152	2.51097e-14	7.38049e-13	22.1178
A_23_P166280	0.786799	6.19115	8.83112	2.51609e-14	7.39094e-13	22.1158
A_23_P50368	1.22938	7.02308	8.82999	2.53076e-14	7.42942e-13	22.1101
A_33_P3663974	-0.62964	4.84712	-8.82961	2.53561e-14	7.43905e-13	22.1082
A_23_P213620	-1.09834	6.67587	-8.82751	2.5632e-14	7.51532e-13	22.0976
A_23_P87635	0.304687	6.24558	8.82617	2.5808e-14	7.56224e-13	22.0908
A_33_P3340682	0.418629	5.38317	8.82552	2.58944e-14	7.58286e-13	22.0875
A_33_P3243907	1.43865	8.98106	8.82112	2.64858e-14	7.75124e-13	22.0653
A_32_P62863	-0.868754	7.81962	-8.82091	2.65141e-14	7.75472e-13	22.0643
A_33_P3351745	1.02539	5.81202	8.81858	2.68336e-14	7.83974e-13	22.0525
A_33_P3341234	-0.412915	7.9549	-8.81855	2.6838e-14	7.83974e-13	22.0523
A_23_P148473	0.8566	4.79375	8.81711	2.70361e-14	7.89274e-13	22.0451
A_19_P00321687	-0.405126	5.2075	-8.81412	2.74549e-14	8.0068e-13	22.0299
A_23_P8848	0.365126	6.99596	8.81408	2.74607e-14	8.0068e-13	22.0297
A_33_P3309804	-0.483839	4.95413	-8.81129	2.78562e-14	8.1171e-13	22.0157
A_24_P56484	-0.460878	5.11365	-8.81021	2.80109e-14	8.15716e-13	22.0102
A_33_P3405424	2.04617	7.60298	8.80865	2.82355e-14	8.21752e-13	22.0024
A_33_P3312366	0.294501	5.06596	8.80806	2.83225e-14	8.23777e-13	21.9993
A_33_P3379039	2.71106	9.05183	8.80762	2.83864e-14	8.25076e-13	21.9971
A_23_P120812	0.403255	4.61212	8.80751	2.84021e-14	8.25076e-13	21.9966
A_21_P0014266	0.40458	4.20442	8.80522	2.87375e-14	8.34305e-13	21.985
A_33_P3362869	-0.314998	7.53615	-8.80462	2.88262e-14	8.36366e-13	21.982
A_23_P66432	0.395217	4.59221	8.80294	2.90753e-14	8.43077e-13	21.9735
A_33_P3286536	0.571197	6.10154	8.79982	2.95445e-14	8.5585e-13	21.9578
A_23_P138194	1.33933	6.81202	8.79977	2.9552e-14	8.5585e-13	21.9575
A_23_P68072	0.444306	6.39192	8.79787	2.98422e-14	8.63725e-13	21.9479
A_33_P3334630	-0.898087	4.36615	-8.7972	2.99444e-14	8.66151e-13	21.9445
A_24_P169386	-0.478484	5.01712	-8.79646	3.00593e-14	8.68945e-13	21.9408
A_33_P3224803	0.759308	4.91606	8.79561	3.01901e-14	8.72191e-13	21.9365
A_24_P88763	0.548874	7.39644	8.79533	3.02334e-14	8.72909e-13	21.9351
A_24_P202581	0.372679	5.00212	8.79509	3.0271e-14	8.73306e-13	21.9338
A_33_P3242820	0.663172	5.54885	8.795	3.02841e-14	8.73306e-13	21.9334
A_24_P240242	-0.368294	5.09337	-8.79446	3.03688e-14	8.75215e-13	21.9307
A_21_P0002837	-0.447565	5.38106	-8.79357	3.0508e-14	8.78232e-13	21.9262
A_21_P0000056	-0.4087	5.67856	-8.79355	3.05107e-14	8.78232e-13	21.9261
A_23_P29153	-0.24665	4.1875	-8.79017	3.10449e-14	8.93066e-13	21.909
A_24_P336931	-0.581611	6.28298	-8.78984	3.10977e-14	8.9404e-13	21.9073
A_33_P3407606	0.394969	4.9849	8.78852	3.1309e-14	8.99567e-13	21.9007
A_23_P250800	0.696969	5.89327	8.78808	3.13792e-14	9.01036e-13	21.8985
A_33_P3377005	0.757615	5.56808	8.78774	3.14344e-14	9.02075e-13	21.8967
A_33_P3221129	-1.22404	5.28904	-8.78685	3.15776e-14	9.05633e-13	21.8923
A_33_P3640690	-0.791578	7.21596	-8.78593	3.17271e-14	9.0937e-13	21.8876
A_33_P3382709	-0.281843	6.64587	-8.78443	3.19714e-14	9.15321e-13	21.8801
A_33_P3245183	-0.609205	5.64067	-8.78442	3.19735e-14	9.15321e-13	21.88
A_23_P97221	0.376882	5.3449	8.78192	3.23866e-14	9.26586e-13	21.8674
A_23_P85716	1.15849	7.72462	8.78129	3.2491e-14	9.29012e-13	21.8642
A_23_P363406	0.485805	5.19288	8.77933	3.28191e-14	9.37133e-13	21.8543
A_21_P0013998	0.759656	5.65029	8.77932	3.28214e-14	9.37133e-13	21.8542
A_19_P00811706	-0.912576	5.74683	-8.77924	3.28345e-14	9.37133e-13	21.8539
A_33_P3360341	0.476857	4.36952	8.77818	3.3013e-14	9.41658e-13	21.8485
A_23_P407840	1.14961	6.54558	8.7766	3.32824e-14	9.48422e-13	21.8405
A_21_P0011346	1.1241	5.63894	8.77655	3.32903e-14	9.48422e-13	21.8403
A_23_P339818	0.568373	6.77481	8.77237	3.40118e-14	9.68395e-13	21.8192
A_24_P3045	0.415553	4.79885	8.77168	3.4133e-14	9.71261e-13	21.8157
A_21_P0000889	-0.420451	4.2099	-8.77155	3.41564e-14	9.71341e-13	21.815
A_33_P3268793	0.408037	6.78529	8.77142	3.41778e-14	9.71364e-13	21.8144
A_23_P250619	0.52342	7.62327	8.76978	3.44671e-14	9.78998e-13	21.8061
A_33_P3220728	0.444443	5.21144	8.76864	3.46695e-14	9.84154e-13	21.8003
A_23_P250274	-0.497085	8.85135	-8.76736	3.4897e-14	9.9002e-13	21.7939
A_23_P36825	-0.962555	4.6251	-8.76696	3.49686e-14	9.90976e-13	21.7919
A_33_P3330099	0.48289	6.88981	8.76694	3.49727e-14	9.90976e-13	21.7918
A_23_P54929	-0.546952	5.7974	-8.76514	3.52973e-14	9.99575e-13	21.7827
A_24_P186944	-0.352559	10.6395	-8.76385	3.55321e-14	1.00562e-12	21.7762
A_23_P21548	-0.512609	6.7399	-8.76088	3.60768e-14	1.02019e-12	21.7612
A_21_P0014071	-0.590323	5.07606	-8.76081	3.60899e-14	1.02019e-12	21.7608
A_23_P368996	0.383954	5.2076	8.76058	3.6132e-14	1.02077e-12	21.7597
A_24_P13831	0.510079	4.36385	8.76016	3.62108e-14	1.02238e-12	21.7575
A_24_P78161	-0.366435	5.06288	-8.75975	3.62861e-14	1.0239e-12	21.7555
A_23_P43369	0.544435	4.47721	8.75955	3.63239e-14	1.02435e-12	21.7545
A_23_P56578	-1.80604	5.31519	-8.75788	3.66349e-14	1.03251e-12	21.7461
A_24_P364087	-0.424344	7.47875	-8.75752	3.67033e-14	1.03382e-12	21.7442
A_23_P368711	1.2821	6.41577	8.75687	3.68266e-14	1.03667e-12	21.7409
A_24_P605563	2.55949	8.51298	8.75459	3.72588e-14	1.04821e-12	21.7295
A_23_P120902	1.58841	6.29385	8.7526	3.76403e-14	1.05826e-12	21.7194
A_24_P355876	0.422824	10.0854	8.7525	3.76606e-14	1.05826e-12	21.7189
A_23_P397341	0.56887	4.60942	8.75104	3.79425e-14	1.06555e-12	21.7116
A_21_P0010328	0.842907	5.32981	8.74874	3.8393e-14	1.07756e-12	21.6999
A_33_P3275220	-0.843308	5.38221	-8.74846	3.84484e-14	1.07847e-12	21.6985
A_33_P3271001	-0.494058	4.73221	-8.74733	3.86717e-14	1.08409e-12	21.6928
A_19_P00317953	0.968683	5.03183	8.74687	3.87625e-14	1.08599e-12	21.6905
A_21_P0013475	-0.43007	5.52981	-8.74606	3.89247e-14	1.08989e-12	21.6864
A_33_P3387616	0.782534	5.60404	8.74551	3.90354e-14	1.09216e-12	21.6836
A_23_P161183	0.235081	5.61654	8.74531	3.90743e-14	1.09216e-12	21.6826
A_23_P207037	1.04811	5.40481	8.74531	3.90752e-14	1.09216e-12	21.6826
A_33_P3327245	0.463859	6.03404	8.74398	3.93421e-14	1.09898e-12	21.6759
A_24_P175059	-0.373847	5.71654	-8.74366	3.94072e-14	1.10014e-12	21.6743
A_24_P123245	-0.482737	6.16087	-8.74349	3.94401e-14	1.10041e-12	21.6735
A_33_P3784253	0.68101	6.56154	8.74028	4.00955e-14	1.11804e-12	21.6573
A_23_P58647	-0.288981	8.14856	-8.73829	4.0506e-14	1.12882e-12	21.6472
A_33_P3327617	1.18231	7.17413	8.73772	4.06247e-14	1.13146e-12	21.6444
A_23_P215790	-0.699366	5.19971	-8.73738	4.06966e-14	1.13279e-12	21.6426
A_23_P64173	0.80747	6.28115	8.73422	4.13595e-14	1.15057e-12	21.6267
A_33_P3424577	1.28331	6.99	8.73376	4.14575e-14	1.15262e-12	21.6244
A_23_P137665	2.31283	7.46962	8.73325	4.15658e-14	1.15495e-12	21.6218
A_23_P124190	0.529789	6.06692	8.73252	4.17216e-14	1.1586e-12	21.6181
A_33_P3406408	-0.415867	7.08923	-8.73239	4.17492e-14	1.15868e-12	21.6175
A_24_P289471	1.25375	7.48067	8.73121	4.20023e-14	1.16502e-12	21.6115
A_23_P92349	-0.661048	5.61913	-8.73047	4.2162e-14	1.16877e-12	21.6078
A_32_P46840	-0.57395	4.86663	-8.72898	4.24866e-14	1.17707e-12	21.6003
A_23_P41588	0.264075	6.99635	8.72788	4.27256e-14	1.183e-12	21.5947
A_24_P372625	-0.370621	7.14125	-8.72731	4.28514e-14	1.18579e-12	21.5918
A_19_P00319779	-0.753723	6.41308	-8.72717	4.28828e-14	1.18596e-12	21.5911
A_21_P0011652	-0.522253	4.31808	-8.72653	4.30226e-14	1.18914e-12	21.5879
A_33_P3233843	-0.47942	5.45192	-8.72602	4.31357e-14	1.19156e-12	21.5853
A_32_P18470	-0.608522	8.45827	-8.7251	4.33393e-14	1.19649e-12	21.5807
A_21_P0000329	-0.701714	6.46615	-8.72416	4.35491e-14	1.20158e-12	21.5759
A_33_P3303385	0.361321	7.22087	8.72314	4.37767e-14	1.20715e-12	21.5708
A_33_P3421626	0.415793	6.52558	8.72086	4.4291e-14	1.22062e-12	21.5593
A_23_P79661	0.361333	6.20173	8.71839	4.48561e-14	1.23548e-12	21.5469
A_19_P00807384	0.505909	5.47337	8.71827	4.4883e-14	1.2355e-12	21.5463
A_23_P391607	0.50434	6.13404	8.71564	4.54921e-14	1.25154e-12	21.533
A_23_P97853	0.345006	5.61433	8.71365	4.5959e-14	1.26296e-12	21.5229
A_33_P3261167	0.646886	9.41433	8.71364	4.59609e-14	1.26296e-12	21.5229
A_24_P566701	-0.344091	7.45942	-8.71235	4.62663e-14	1.27062e-12	21.5164
A_33_P3299882	-0.469781	4.90346	-8.70902	4.70621e-14	1.29172e-12	21.4996
A_33_P3338928	0.74219	8.55356	8.70373	4.83557e-14	1.32646e-12	21.4729
A_23_P75786	1.35169	7.85365	8.70223	4.87266e-14	1.33585e-12	21.4654
A_19_P00317398	-0.244054	5.21837	-8.69887	4.95734e-14	1.35823e-12	21.4485
A_33_P3327921	-0.363391	5.3449	-8.69877	4.96003e-14	1.35823e-12	21.4479
A_21_P0012454	-0.491217	7.5201	-8.69844	4.96841e-14	1.35974e-12	21.4463
A_23_P392076	-0.402199	5.00144	-8.6968	5.0102e-14	1.37038e-12	21.438
A_23_P166400	1.37208	6.52375	8.69533	5.0481e-14	1.37934e-12	21.4306
A_23_P100730	0.923308	5.84087	8.695	5.05674e-14	1.37934e-12	21.4289
A_33_P3385361	-0.252344	9.12087	-8.69497	5.05753e-14	1.37934e-12	21.4288
A_32_P184394	0.978865	4.95115	8.69496	5.05767e-14	1.37934e-12	21.4287
A_24_P307065	-0.43123	7.20904	-8.69492	5.05876e-14	1.37934e-12	21.4285
A_19_P00319534	-0.412294	4.62817	-8.69485	5.06045e-14	1.37934e-12	21.4282
A_23_P132515	0.659333	4.82144	8.69349	5.0958e-14	1.38817e-12	21.4214
A_23_P167828	-0.320406	8.11942	-8.69236	5.12559e-14	1.39548e-12	21.4156
A_33_P3351536	0.772911	6.74365	8.6914	5.15066e-14	1.4015e-12	21.4108
A_33_P3816688	0.727573	5.11529	8.69126	5.15453e-14	1.40175e-12	21.4101
A_23_P121602	-0.437308	7.32558	-8.68681	5.27321e-14	1.4332e-12	21.3877
A_23_P321320	0.451565	7.5776	8.68617	5.29062e-14	1.4371e-12	21.3844
A_23_P15582	0.373615	7.87731	8.6844	5.33879e-14	1.44935e-12	21.3755
A_23_P390518	0.540261	4.52644	8.68217	5.40007e-14	1.46515e-12	21.3643
A_33_P3422289	0.697039	6.78817	8.68096	5.43373e-14	1.47344e-12	21.3582
A_33_P3217719	-0.263193	4.8451	-8.68053	5.44569e-14	1.47583e-12	21.356
A_23_P14886	0.463321	8.31654	8.67854	5.50133e-14	1.49006e-12	21.346
A_23_P161727	-0.686915	8.42712	-8.6775	5.5307e-14	1.49715e-12	21.3408
A_33_P3210488	0.785462	6.69798	8.67662	5.55582e-14	1.50309e-12	21.3363
A_33_P3446495	0.775896	6.44163	8.67631	5.56456e-14	1.50459e-12	21.3348
A_23_P211748	0.394845	6.26625	8.67468	5.61139e-14	1.51639e-12	21.3265
A_23_P54636	0.629785	7.92298	8.67328	5.65158e-14	1.52638e-12	21.3195
A_33_P3334047	0.578663	5.00163	8.67223	5.68214e-14	1.53376e-12	21.3142
A_33_P3373850	0.351292	6.21221	8.67197	5.68972e-14	1.53493e-12	21.3129
A_33_P3414964	-0.305669	4.35606	-8.67062	5.72927e-14	1.54471e-12	21.3061
A_33_P3239587	-0.693648	10.5781	-8.67006	5.74547e-14	1.5482e-12	21.3033
A_21_P0008404	-0.551665	5.33913	-8.66982	5.75255e-14	1.54922e-12	21.3021
A_23_P73801	-0.620017	7.8275	-8.66968	5.75668e-14	1.54945e-12	21.3014
A_21_P0010860	0.273917	4.31202	8.66906	5.77516e-14	1.55354e-12	21.2982
A_23_P323272	-0.707623	4.57452	-8.66888	5.78049e-14	1.55387e-12	21.2973
A_21_P0012646	-0.311429	7.46481	-8.66879	5.78295e-14	1.55387e-12	21.2969
A_23_P52336	0.818551	7.35308	8.66763	5.81746e-14	1.56225e-12	21.291
A_21_P0013514	-0.443797	5.06356	-8.66681	5.84189e-14	1.56677e-12	21.2869
A_33_P3308446	-0.977656	7.98308	-8.66675	5.84375e-14	1.56677e-12	21.2866
A_23_P47704	1.46512	6.70548	8.66674	5.84423e-14	1.56677e-12	21.2865
A_32_P198303	-0.256402	5.62817	-8.6646	5.90844e-14	1.58309e-12	21.2758
A_33_P3389634	1.57881	8.80519	8.66319	5.95141e-14	1.5937e-12	21.2686
A_33_P3378051	-0.494079	4.81077	-8.66126	6.01051e-14	1.60861e-12	21.2589
A_23_P163216	0.603627	5.37077	8.6598	6.05534e-14	1.61969e-12	21.2516
A_24_P82749	1.33158	6.1926	8.65913	6.07638e-14	1.62359e-12	21.2482
A_21_P0010671	-0.656807	4.80452	-8.65911	6.07677e-14	1.62359e-12	21.2481
A_23_P201002	0.261797	8.40769	8.65872	6.08891e-14	1.62591e-12	21.2462
A_33_P3313456	-0.383246	4.16173	-8.65737	6.13115e-14	1.63627e-12	21.2394
A_33_P3368358	-1.08647	5.40288	-8.6572	6.13667e-14	1.63632e-12	21.2385
A_21_P0013573	-0.249959	4.55702	-8.65715	6.13827e-14	1.63632e-12	21.2382
A_19_P00316288	-0.449665	5.31481	-8.65612	6.17057e-14	1.644e-12	21.2331
A_23_P151544	-0.428774	5.9801	-8.65461	6.21847e-14	1.65583e-12	21.2254
A_21_P0009926	-0.78352	8.13731	-8.65371	6.24717e-14	1.66254e-12	21.2209
A_33_P3379967	0.527188	7.29577	8.64993	6.36918e-14	1.69405e-12	21.2019
A_24_P296808	-0.967698	6.97683	-8.64928	6.39056e-14	1.69813e-12	21.1986
A_24_P73599	0.451789	4.79317	8.64924	6.39169e-14	1.69813e-12	21.1984
A_24_P664939	-0.312472	6.80212	-8.64856	6.41421e-14	1.70273e-12	21.195
A_23_P510	-0.679139	4.19885	-8.6485	6.41623e-14	1.70273e-12	21.1946
A_21_P0013643	-0.599193	4.48817	-8.64725	6.45736e-14	1.71269e-12	21.1884
A_33_P3264815	-0.418025	6.28894	-8.64701	6.46523e-14	1.71381e-12	21.1872
A_23_P65699	0.38935	7.26346	8.64589	6.50231e-14	1.72267e-12	21.1815
A_32_P224149	0.813946	7.32231	8.64488	6.53616e-14	1.73067e-12	21.1764
A_24_P854492	0.848149	4.925	8.64099	6.66734e-14	1.76442e-12	21.1569
A_23_P29248	0.533983	7.77913	8.63996	6.7029e-14	1.77284e-12	21.1516
A_33_P3303602	0.445048	5.06356	8.63932	6.72485e-14	1.77765e-12	21.1484
A_21_P0014234	1.07034	5.52327	8.637	6.80517e-14	1.79787e-12	21.1367
A_23_P167479	-1.12042	5.39779	-8.63571	6.85015e-14	1.80874e-12	21.1303
A_23_P201035	0.581292	6.87481	8.6355	6.85739e-14	1.80965e-12	21.1292
A_32_P160561	-0.575362	4.70827	-8.63481	6.88183e-14	1.8146e-12	21.1257
A_33_P3259203	0.743491	6.95413	8.63475	6.88384e-14	1.8146e-12	21.1254
A_23_P331928	0.707114	7.58	8.63378	6.91817e-14	1.82263e-12	21.1205
A_33_P3330109	0.747594	10.86	8.63301	6.94554e-14	1.82882e-12	21.1167
A_33_P3362353	-0.36836	5.22875	-8.63184	6.9871e-14	1.83874e-12	21.1108
A_33_P3225937	-0.343006	5.145	-8.63118	7.01085e-14	1.84397e-12	21.1074
A_23_P312358	-0.510998	4.50212	-8.62925	7.08036e-14	1.86121e-12	21.0977
A_23_P214897	-1.11169	7.47615	-8.62904	7.08805e-14	1.8622e-12	21.0967
A_23_P75310	0.795126	7.29125	8.6284	7.11124e-14	1.86725e-12	21.0935
A_33_P3325914	0.475718	7.14019	8.62775	7.13507e-14	1.87247e-12	21.0902
A_19_P00322118	-0.337354	4.75875	-8.62645	7.1824e-14	1.88385e-12	21.0837
A_33_P3229288	0.588489	5.87615	8.62619	7.19211e-14	1.88535e-12	21.0823
A_33_P3422133	0.639545	5.81288	8.62356	7.28936e-14	1.90839e-12	21.0691
A_24_P48204	0.921892	7.11221	8.6235	7.29164e-14	1.90839e-12	21.0688
A_24_P172481	0.492427	6.98413	8.62349	7.29213e-14	1.90839e-12	21.0687
A_23_P144054	0.651226	6.69663	8.62277	7.31898e-14	1.91386e-12	21.0651
A_23_P161563	0.646008	5.29317	8.62271	7.32113e-14	1.91386e-12	21.0648
A_33_P3375809	-0.72653	6.3774	-8.62169	7.3597e-14	1.92288e-12	21.0597
A_21_P0005240	0.453532	4.64462	8.62157	7.36398e-14	1.92293e-12	21.0591
A_23_P219060	0.827275	6.76087	8.61661	7.55348e-14	1.97133e-12	21.0341
A_23_P65618	0.342696	4.53337	8.61302	7.69334e-14	2.00672e-12	21.016
A_33_P3380383	1.21909	4.83596	8.61216	7.72728e-14	2.01446e-12	21.0117
A_33_P3278318	-0.458555	5.58548	-8.61017	7.8063e-14	2.03394e-12	21.0017
A_32_P181638	-0.689404	5.21375	-8.60921	7.84464e-14	2.0428e-12	20.9969
A_21_P0014409	-0.585888	4.905	-8.60883	7.85998e-14	2.04567e-12	20.995
A_33_P3793307	0.390658	5.18462	8.60851	7.8728e-14	2.04788e-12	20.9934
A_24_P411899	-0.346791	6.11135	-8.60544	7.99744e-14	2.07916e-12	20.9779
A_21_P0011260	-0.566592	4.33923	-8.60457	8.03318e-14	2.0873e-12	20.9735
A_23_P58529	-0.349259	7.21942	-8.60392	8.0598e-14	2.09307e-12	20.9703
A_23_P104762	-0.887826	8.02096	-8.602	8.13933e-14	2.11256e-12	20.9606
A_21_P0013869	0.252112	4.13298	8.6007	8.19374e-14	2.12552e-12	20.9541
A_24_P406132	1.32595	5.76	8.59915	8.25911e-14	2.1413e-12	20.9462
A_23_P348281	0.319851	5.21192	8.59875	8.27604e-14	2.14451e-12	20.9442
A_23_P40295	0.802493	4.97442	8.59778	8.31711e-14	2.15397e-12	20.9393
A_33_P3332547	-0.792186	6.45356	-8.59687	8.356e-14	2.16286e-12	20.9348
A_23_P7313	2.80059	9.95894	8.59666	8.36472e-14	2.16393e-12	20.9337
A_33_P3229918	1.39779	5.46481	8.59533	8.42208e-14	2.17758e-12	20.927
A_23_P347632	0.717164	6.2801	8.59403	8.47815e-14	2.19088e-12	20.9205
A_33_P3369190	-0.54983	7.63692	-8.59259	8.54088e-14	2.20588e-12	20.9132
A_32_P153071	-0.93636	5.5599	-8.59211	8.56176e-14	2.21006e-12	20.9108
A_33_P3225610	0.389118	4.37731	8.59188	8.57173e-14	2.21143e-12	20.9097
A_23_P91221	-0.68417	6.75837	-8.59169	8.58033e-14	2.21244e-12	20.9087
A_23_P304489	-1.06922	4.99433	-8.59141	8.59257e-14	2.21439e-12	20.9073
A_24_P397584	0.299648	5.83452	8.58726	8.77693e-14	2.26067e-12	20.8864
A_24_P233786	-0.63007	9.46712	-8.58699	8.78904e-14	2.26256e-12	20.8851
A_33_P3301025	0.382766	6.43481	8.58587	8.83941e-14	2.27428e-12	20.8794
A_24_P289636	-0.374915	5.00212	-8.58465	8.89455e-14	2.28723e-12	20.8733
A_33_P3854217	0.411565	6.10106	8.5845	8.90138e-14	2.28774e-12	20.8726
A_33_P3321293	0.810385	5.43423	8.58278	8.97998e-14	2.30668e-12	20.8639
A_33_P3364508	0.452642	5.4426	8.58211	9.01112e-14	2.31336e-12	20.8605
A_23_P45475	0.950128	8.08923	8.58201	9.01577e-14	2.31336e-12	20.86
A_33_P3303717	-1.18631	5.6375	-8.58174	9.02778e-14	2.31519e-12	20.8587
A_23_P36120	1.30345	7.7825	8.581	9.06243e-14	2.32281e-12	20.8549
A_33_P3267799	2.08851	7.48279	8.58028	9.09584e-14	2.33011e-12	20.8513
A_23_P104651	0.747358	5.29356	8.57923	9.1445e-14	2.34131e-12	20.846
A_33_P3638471	0.784364	4.75154	8.57828	9.18907e-14	2.35145e-12	20.8413
A_33_P3266315	-0.242828	7.79375	-8.57685	9.25675e-14	2.36748e-12	20.834
A_33_P3401243	0.519031	6.7575	8.5752	9.33518e-14	2.38625e-12	20.8257
A_23_P78664	0.448774	8.01317	8.57441	9.37278e-14	2.39457e-12	20.8218
A_24_P208345	0.654352	6.17442	8.57419	9.38328e-14	2.39596e-12	20.8207
A_23_P119141	0.203466	6.74413	8.5732	9.43086e-14	2.40681e-12	20.8157
A_23_P143987	0.567665	6.25548	8.57266	9.45691e-14	2.41215e-12	20.813
A_33_P3224809	0.633184	7.37981	8.57117	9.52927e-14	2.4293e-12	20.8055
A_33_P3363091	0.917333	5.36462	8.56989	9.59201e-14	2.44397e-12	20.799
A_33_P3217356	-0.693925	4.90875	-8.56282	9.94463e-14	2.53245e-12	20.7635
A_33_P3289426	0.337756	6.64923	8.56084	1.00461e-13	2.55635e-12	20.7535
A_23_P393727	0.564807	4.78644	8.56077	1.00493e-13	2.55635e-12	20.7532
A_19_P00317647	-0.49036	5.63981	-8.56067	1.00547e-13	2.55636e-12	20.7527
A_23_P103932	1.46861	8.21837	8.55925	1.0128e-13	2.57361e-12	20.7456
A_33_P3410372	-0.24489	4.8101	-8.55085	1.05719e-13	2.68497e-12	20.7034
A_24_P259922	-0.452998	5.9726	-8.54998	1.0619e-13	2.69547e-12	20.699
A_23_P217339	0.653892	5.5524	8.54558	1.08609e-13	2.75539e-12	20.6768
A_19_P00810557	-0.535068	5.75529	-8.54384	1.09575e-13	2.77841e-12	20.6681
A_21_P0007006	-0.410385	4.48115	-8.54301	1.10044e-13	2.78879e-12	20.6639
A_21_P0010561	1.31053	6.76606	8.54286	1.10128e-13	2.78945e-12	20.6632
A_24_P106112	-0.689114	7.58394	-8.54079	1.11297e-13	2.81754e-12	20.6528
A_21_P0014219	-0.349445	4.71644	-8.54003	1.11731e-13	2.827e-12	20.649
A_24_P50950	0.681818	4.93779	8.53837	1.12681e-13	2.84953e-12	20.6406
A_24_P941625	0.287441	5.15413	8.53642	1.13813e-13	2.87661e-12	20.6308
A_23_P45726	-0.225602	7.41375	-8.53595	1.14086e-13	2.88196e-12	20.6284
A_23_P129389	0.449631	7.06288	8.53546	1.1437e-13	2.88759e-12	20.626
A_23_P38181	0.382853	6.28087	8.53515	1.14549e-13	2.89059e-12	20.6244
A_24_P674924	-0.419433	5.49087	-8.53329	1.15644e-13	2.91664e-12	20.6151
A_33_P3267948	-0.406029	4.68462	-8.53304	1.15795e-13	2.9189e-12	20.6138
A_23_P367899	0.462977	5.3726	8.53142	1.16755e-13	2.94153e-12	20.6057
A_23_P334892	0.453449	4.78885	8.5307	1.17187e-13	2.94942e-12	20.602
A_23_P501887	-0.268878	6.12904	-8.53069	1.17193e-13	2.94942e-12	20.602
A_33_P3215193	0.267238	5.02673	8.53051	1.17297e-13	2.95046e-12	20.6011
A_21_P0000371	0.298323	4.59221	8.52864	1.18427e-13	2.97731e-12	20.5917
A_23_P48717	0.855217	10.4074	8.5272	1.19296e-13	2.99755e-12	20.5845
A_23_P32064	-0.495072	5.34154	-8.52649	1.1973e-13	3.00686e-12	20.5809
A_23_P154894	1.22795	9.46327	8.52604	1.20005e-13	3.01218e-12	20.5787
A_23_P153692	0.300692	7.85721	8.52565	1.20244e-13	3.01656e-12	20.5767
A_24_P248606	-0.41436	6.34423	-8.52518	1.20535e-13	3.02228e-12	20.5743
A_23_P38154	0.566642	7.88423	8.52357	1.21532e-13	3.04564e-12	20.5662
A_33_P3375002	-0.42171	4.39221	-8.52226	1.22344e-13	3.06437e-12	20.5597
A_23_P111000	0.568538	7.69635	8.52195	1.22539e-13	3.06762e-12	20.5581
A_33_P3344482	-0.825992	6.08856	-8.52116	1.23039e-13	3.07851e-12	20.5541
A_33_P3295640	0.267714	4.6499	8.52069	1.2333e-13	3.08297e-12	20.5518
A_24_P140788	0.737222	5.0274	8.52066	1.23348e-13	3.08297e-12	20.5517
A_23_P120435	-0.644592	5.91548	-8.51708	1.25624e-13	3.13822e-12	20.5337
A_23_P250607	-0.751756	8.6901	-8.51689	1.25752e-13	3.13974e-12	20.5327
A_23_P84448	-0.472861	6.38885	-8.51671	1.25864e-13	3.14089e-12	20.5318
A_33_P3412428	-0.517366	4.72846	-8.51508	1.26918e-13	3.1655e-12	20.5236
A_33_P3405444	-0.468973	7.78971	-8.5134	1.28008e-13	3.19101e-12	20.5152
A_21_P0014904	0.302592	4.80962	8.51163	1.29173e-13	3.21836e-12	20.5063
A_33_P3241984	0.801872	5.23115	8.51006	1.30212e-13	3.24255e-12	20.4984
A_23_P391637	0.340493	4.7699	8.50988	1.30329e-13	3.24374e-12	20.4975
A_23_P167005	0.847201	5.34894	8.50946	1.3061e-13	3.24903e-12	20.4954
A_23_P73457	0.400538	8.09288	8.50611	1.32862e-13	3.3033e-12	20.4786
A_19_P00800061	0.676041	4.69538	8.50509	1.3356e-13	3.31893e-12	20.4734
A_33_P3237674	1.00501	5.74279	8.50411	1.3423e-13	3.33381e-12	20.4685
A_21_P0011011	0.698294	4.65558	8.50292	1.35049e-13	3.3524e-12	20.4625
A_21_P0000081	-0.490605	6.19279	-8.50102	1.36363e-13	3.38322e-12	20.453
A_23_P422083	-0.348928	7.1425	-8.50002	1.37058e-13	3.39794e-12	20.448
A_23_P48596	1.2747	10.45	8.49996	1.37099e-13	3.39794e-12	20.4477
A_32_P192545	-0.570091	8.87548	-8.49941	1.37491e-13	3.40585e-12	20.4449
A_23_P354705	0.484066	5.23173	8.49913	1.37682e-13	3.40769e-12	20.4435
A_21_P0010728	1.29192	6.88971	8.4991	1.37709e-13	3.40769e-12	20.4433
A_33_P3298980	0.596422	5.71885	8.49682	1.39321e-13	3.44577e-12	20.4319
A_24_P225616	0.512687	4.37558	8.49597	1.3992e-13	3.45878e-12	20.4276
A_33_P3323368	0.35147	4.77462	8.49524	1.40443e-13	3.46989e-12	20.424
A_23_P137814	0.665623	8.61962	8.49497	1.40639e-13	3.47293e-12	20.4226
A_23_P84651	-0.330311	8.98942	-8.49467	1.40855e-13	3.47505e-12	20.4211
A_33_P3427102	0.337101	8.66365	8.49465	1.40872e-13	3.47505e-12	20.421
A_21_P0012371	-0.767039	4.79538	-8.49329	1.41852e-13	3.49739e-12	20.4142
A_24_P69439	-0.398	6.95394	-8.49308	1.42006e-13	3.49935e-12	20.4131
A_33_P3240115	-0.381516	5.53231	-8.49207	1.42738e-13	3.51556e-12	20.408
A_33_P3346461	0.510795	4.63375	8.49041	1.4395e-13	3.54356e-12	20.3997
A_24_P100517	0.446621	4.27317	8.48974	1.44444e-13	3.55387e-12	20.3963
A_23_P212159	0.609168	4.41673	8.48962	1.44535e-13	3.55426e-12	20.3957
A_33_P3358307	-0.577255	5.56644	-8.48716	1.46357e-13	3.59719e-12	20.3834
A_33_P3300092	0.652315	8.3425	8.48673	1.46682e-13	3.60332e-12	20.3812
A_23_P362824	0.309739	6.6075	8.48174	1.50466e-13	3.69435e-12	20.3562
A_21_P0014443	-0.370803	5.71856	-8.47691	1.54221e-13	3.78314e-12	20.3319
A_23_P135611	0.275412	6.06615	8.47685	1.54265e-13	3.78314e-12	20.3316
A_24_P408457	0.59099	5.13038	8.47678	1.54323e-13	3.78314e-12	20.3313
A_33_P3271395	0.296277	4.79971	8.47534	1.55457e-13	3.80898e-12	20.3241
A_24_P132624	-0.481482	4.77827	-8.47469	1.55976e-13	3.81971e-12	20.3208
A_23_P140830	0.284029	4.50644	8.47445	1.5617e-13	3.82183e-12	20.3196
A_23_P128974	1.14212	7.03375	8.47438	1.56224e-13	3.82183e-12	20.3192
A_24_P353289	0.299967	7.65673	8.47378	1.56705e-13	3.8316e-12	20.3162
A_23_P89509	0.625275	5.54885	8.47308	1.5726e-13	3.84318e-12	20.3127
A_21_P0012030	0.48766	4.86212	8.47247	1.57751e-13	3.8532e-12	20.3097
A_32_P123255	1.30054	5.93	8.46976	1.5995e-13	3.90489e-12	20.296
A_32_P223777	-0.462149	5.5651	-8.46895	1.60609e-13	3.91895e-12	20.292
A_33_P3296707	-0.401168	6.19327	-8.46769	1.61648e-13	3.94228e-12	20.2857
A_21_P0003445	-1.33805	5.48654	-8.46751	1.61793e-13	3.94379e-12	20.2848
A_23_P136909	-0.451002	5.15163	-8.46679	1.62396e-13	3.95643e-12	20.2811
A_23_P64689	0.340903	5.43846	8.46619	1.62886e-13	3.96632e-12	20.2782
A_33_P3257367	-0.293213	6.37375	-8.46565	1.63339e-13	3.97354e-12	20.2754
A_23_P370989	0.370025	5.08721	8.46564	1.6335e-13	3.97354e-12	20.2754
A_33_P3400688	-0.263205	4.22423	-8.46537	1.63575e-13	3.97697e-12	20.274
A_33_P3334828	0.459557	4.94433	8.46332	1.65293e-13	4.01666e-12	20.2637
A_33_P3315733	0.386058	5.58413	8.46157	1.66775e-13	4.05058e-12	20.255
A_33_P3341429	-1.03306	7.72375	-8.46121	1.6708e-13	4.05592e-12	20.2532
A_23_P85903	0.68087	5.51173	8.46033	1.67831e-13	4.07205e-12	20.2487
A_23_P46903	-0.670824	5.60808	-8.4602	1.67945e-13	4.07274e-12	20.2481
A_23_P52266	0.913043	7.60577	8.45919	1.68808e-13	4.09038e-12	20.243
A_23_P129695	-0.763362	8.40154	-8.45915	1.68846e-13	4.09038e-12	20.2428
A_24_P203678	-0.359246	6.20365	-8.45902	1.68957e-13	4.09099e-12	20.2422
A_33_P3213910	0.725441	5.40673	8.45802	1.69821e-13	4.1098e-12	20.2371
A_24_P144346	2.02771	6.5576	8.45443	1.7296e-13	4.18362e-12	20.2191
A_33_P3648597	-0.449847	5.08212	-8.45262	1.74569e-13	4.22038e-12	20.21
A_23_P210482	0.707524	7.74856	8.4515	1.75569e-13	4.24237e-12	20.2044
A_23_P141021	0.515896	5.38913	8.45024	1.76701e-13	4.26755e-12	20.1981
A_24_P370472	1.3871	8.52	8.44932	1.77531e-13	4.28542e-12	20.1935
A_23_P136777	-1.8071	5.64106	-8.44881	1.77989e-13	4.29426e-12	20.1909
A_33_P3268466	0.933586	5.66683	8.44842	1.78345e-13	4.30066e-12	20.189
A_21_P0006409	-0.46728	4.07769	-8.44831	1.78442e-13	4.30082e-12	20.1884
A_33_P3401826	0.687416	5.99779	8.4479	1.78821e-13	4.30775e-12	20.1864
A_33_P3283480	0.622857	6.02038	8.44622	1.80356e-13	4.34252e-12	20.1779
A_24_P349207	0.748083	6.36404	8.4452	1.81294e-13	4.36287e-12	20.1728
A_24_P132518	0.375694	6.62212	8.44246	1.83849e-13	4.4221e-12	20.1591
A_23_P102391	1.01827	8.19644	8.44173	1.84535e-13	4.43636e-12	20.1554
A_23_P337753	0.354265	4.80933	8.44123	1.85004e-13	4.44536e-12	20.1529
A_24_P408704	0.935255	5.28308	8.44029	1.85891e-13	4.4644e-12	20.1482
A_23_P71867	-0.642315	6.94413	-8.43862	1.87482e-13	4.50033e-12	20.1398
A_23_P134113	1.15007	7.32788	8.4373	1.88746e-13	4.52829e-12	20.1332
A_24_P401870	0.750952	4.88394	8.43721	1.88838e-13	4.52829e-12	20.1327
A_23_P54816	0.679797	10.647	8.43465	1.91318e-13	4.58543e-12	20.1199
A_23_P133868	0.393329	4.85067	8.4344	1.91563e-13	4.58896e-12	20.1187
A_33_P3283611	0.773085	6.65577	8.43398	1.91973e-13	4.59646e-12	20.1166
A_23_P53788	0.230588	7.59356	8.43361	1.92336e-13	4.60283e-12	20.1147
A_33_P3387831	1.00027	5.73221	8.43317	1.92769e-13	4.61085e-12	20.1125
A_32_P45009	0.813019	7.27769	8.43136	1.9455e-13	4.6511e-12	20.1034
A_24_P402588	0.723391	5.09394	8.43122	1.94688e-13	4.65205e-12	20.1027
A_23_P114405	-0.38446	7.62721	-8.43088	1.95033e-13	4.65792e-12	20.101
A_23_P5163	0.418712	6.03894	8.43065	1.95261e-13	4.66102e-12	20.0999
A_24_P244706	-0.670501	4.34058	-8.42981	1.96099e-13	4.67866e-12	20.0956
A_24_P76740	0.347226	6.36894	8.42958	1.96325e-13	4.6817e-12	20.0945
A_32_P160883	-0.413665	5.40269	-8.42737	1.98554e-13	4.73246e-12	20.0834
A_24_P362317	0.32434	8.58462	8.42576	2.00192e-13	4.76908e-12	20.0753
A_24_P295590	1.18119	7.29567	8.4222	2.03852e-13	4.85384e-12	20.0575
A_21_P0000015	0.483296	5.93808	8.41995	2.06207e-13	4.90743e-12	20.0462
A_23_P127140	-0.303346	6.08788	-8.41883	2.07388e-13	4.93305e-12	20.0406
A_23_P88381	0.300538	6.72654	8.41802	2.08246e-13	4.95099e-12	20.0365
A_24_P365807	0.584907	7.51663	8.41501	2.11465e-13	5.02497e-12	20.0214
A_33_P3284129	0.558894	4.67452	8.41486	2.11625e-13	5.02626e-12	20.0207
A_23_P7066	-0.299499	11.0059	-8.41374	2.12832e-13	5.05238e-12	20.0151
A_33_P3278560	0.287764	4.98663	8.41322	2.13397e-13	5.06326e-12	20.0125
A_23_P109442	0.362497	6.67279	8.41287	2.13786e-13	5.06773e-12	20.0107
A_33_P3260322	0.437313	4.67471	8.41285	2.138e-13	5.06773e-12	20.0106
A_19_P00800555	0.535408	7.15837	8.41197	2.14769e-13	5.08813e-12	20.0062
A_24_P10137	1.08782	8.01115	8.41055	2.16323e-13	5.12173e-12	19.9991
A_33_P3399019	0.383412	5.50981	8.4104	2.16489e-13	5.12173e-12	19.9984
A_24_P339869	-0.585118	6.01865	-8.4103	2.16604e-13	5.12173e-12	19.9978
[truncated: 45,266 more rows]
