# Supplementary material for: Macrophage-specific autophagy-related gene HSPB8 is involved in the macrophage polarization in atherosclerosis
Source: BMC Cardiovasc Disord. 2023 Mar 18;23:141. doi: 10.1186/s12872-023-03158-2 (PMC10024845; doi:10.1186/s12872-023-03158-2)
Supplement: Supplementary file 2 — Additional File: Table S2: The detailed list of DEGs identified between AS and normal samples [file 12872_2023_3158_MOESM2_ESM.xlsx]

## Sheet: Table S2
Table S2 The detailed list of DEGs identified between AS and normal samples.
	ID	Description	GeneRatio	BgRatio	pvalue	p.adjust	qvalue	geneID	Count
hsa04210	hsa04210	Apoptosis	44630	136/8158	0.000499155	0.0180341	0.0125582	637/1508/1509	3
hsa04140	hsa04140	Autophagy - animal	44630	141/8158	0.000554896	0.0180341	0.0125582	89849/1508/1509	3
hsa04621	hsa04621	NOD-like receptor signaling pathway	44630	184/8158	0.0012052	0.0261127	0.0181837	834/58484/1508	3
hsa05134	hsa05134	Legionellosis	44602	57/8158	0.00208225	0.0279773	0.0194821	834/58484	2
hsa05163	hsa05163	Human cytomegalovirus infection	44630	225/8158	0.0021521	0.0279773	0.0194821	1029/637/7852	3
hsa01524	hsa01524	Platinum drug resistance	44602	73/8158	0.00339295	0.0315059	0.0219394	1029/637	2
hsa04115	hsa04115	p53 signaling pathway	44602	73/8158	0.00339295	0.0315059	0.0219394	1029/637	2
hsa04061	hsa04061	Viral protein interaction with cytokine and cytokine receptor	44602	100/8158	0.00627886	0.0510157	0.0355251	729230/7852	2
hsa04071	hsa04071	Sphingolipid signaling pathway	44602	119/8158	0.00879573	0.0635247	0.0442358	637/1509	2
hsa04142	hsa04142	Lysosome	44602	132/8158	0.0107397	0.068156	0.0474609	1508/1509	2
hsa05135	hsa05135	Yersinia infection	44602	137/8158	0.0115341	0.068156	0.0474609	834/58484	2
hsa04217	hsa04217	Necroptosis	44602	159/8158	0.0153293	0.0830335	0.0578209	834/637	2
hsa05164	hsa05164	Influenza A	44602	171/8158	0.0175994	0.0879972	0.0612774	834/637	2
hsa05152	hsa05152	Tuberculosis	44602	180/8158	0.0193918	0.0900336	0.0626954	637/1509	2
hsa04062	hsa04062	Chemokine signaling pathway	44602	192/8158	0.0218985	0.0948935	0.0660797	729230/7852	2
hsa05170	hsa05170	Human immunodeficiency virus 1 infection	44602	212/8158	0.0263638	0.103479	0.0720584	637/7852	2
hsa05417	hsa05417	Lipid and atherosclerosis	44602	215/8158	0.0270638	0.103479	0.0720584	834/637	2
hsa05131	hsa05131	Shigellosis	44602	247/8158	0.0349997	0.121527	0.0846262	834/58484	2
hsa05132	hsa05132	Salmonella infection	44602	249/8158	0.0355233	0.121527	0.0846262	834/58484	2
hsa04215	hsa04215	Apoptosis - multiple species	44571	32/8158	0.038561	0.125323	0.0872697	637	1
hsa04060	hsa04060	Cytokine-cytokine receptor interaction	44602	295/8158	0.0484109	0.145253	0.101148	729230/7852	2
hsa05219	hsa05219	Bladder cancer	44571	41/8158	0.0491624	0.145253	0.101148	1029	1
hsa04672	hsa04672	Intestinal immune network for IgA production	44571	49/8158	0.0584974	0.165319	0.115121	7852	1
hsa05014	hsa05014	Amyotrophic lateral sclerosis	44602	364/8158	0.0704931	0.170206	0.118524	834/637	2
hsa05416	hsa05416	Viral myocarditis	44571	60/8158	0.0711984	0.170206	0.118524	637	1
hsa03250	hsa03250	Viral life cycle - HIV-1	44571	63/8158	0.0746354	0.170206	0.118524	7852	1
hsa04623	hsa04623	Cytosolic DNA-sensing pathway	44571	63/8158	0.0746354	0.170206	0.118524	834	1
hsa04924	hsa04924	Renin secretion	44571	69/8158	0.0814752	0.170206	0.118524	1508	1
hsa05218	hsa05218	Melanoma	44571	72/8158	0.084878	0.170206	0.118524	1029	1
hsa05223	hsa05223	Non-small cell lung cancer	44571	72/8158	0.084878	0.170206	0.118524	1029	1
hsa05214	hsa05214	Glioma	44571	75/8158	0.0882694	0.170206	0.118524	1029	1
hsa05133	hsa05133	Pertussis	44571	76/8158	0.0893974	0.170206	0.118524	834	1
hsa05212	hsa05212	Pancreatic cancer	44571	76/8158	0.0893974	0.170206	0.118524	1029	1
hsa05220	hsa05220	Chronic myeloid leukemia	44571	76/8158	0.0893974	0.170206	0.118524	1029	1
hsa04612	hsa04612	Antigen processing and presentation	44571	78/8158	0.0916495	0.170206	0.118524	1508	1
hsa04610	hsa04610	Complement and coagulation cascades	44571	85/8158	0.0994926	0.179639	0.125093	5265	1
hsa01522	hsa01522	Endocrine resistance	44571	98/8158	0.113897	0.200089	0.139333	1029	1
hsa04625	hsa04625	C-type lectin receptor signaling pathway	44571	104/8158	0.120475	0.206075	0.143502	834	1
hsa04670	hsa04670	Leukocyte transendothelial migration	44571	114/8158	0.13134	0.218901	0.152433	7852	1
hsa04110	hsa04110	Cell cycle	44571	126/8158	0.14422	0.234357	0.163196	1029	1
hsa04650	hsa04650	Natural killer cell mediated cytotoxicity	44571	131/8158	0.149535	0.237068	0.165083	637	1
hsa04915	hsa04915	Estrogen signaling pathway	44571	138/8158	0.156927	0.238804	0.166292	1509	1
hsa05162	hsa05162	Measles	44571	139/8158	0.157978	0.238804	0.166292	637	1
hsa04932	hsa04932	Non-alcoholic fatty liver disease	44571	155/8158	0.174638	0.244371	0.170169	637	1
hsa04934	hsa04934	Cushing syndrome	44571	155/8158	0.174638	0.244371	0.170169	1029	1
hsa04218	hsa04218	Cellular senescence	44571	156/8158	0.175669	0.244371	0.170169	1029	1
hsa05160	hsa05160	Hepatitis C	44571	157/8158	0.176699	0.244371	0.170169	637	1
hsa05161	hsa05161	Hepatitis B	44571	162/8158	0.181832	0.246231	0.171465	637	1
hsa05225	hsa05225	Hepatocellular carcinoma	44571	168/8158	0.187954	0.249327	0.173621	1029	1
hsa04360	hsa04360	Axon guidance	44571	182/8158	0.202079	0.259802	0.180914	7852	1
hsa04613	hsa04613	Neutrophil extracellular trap formation	44571	190/8158	0.210051	0.259802	0.180914	834	1
hsa05167	hsa05167	Kaposi sarcoma-associated herpesvirus infection	44571	194/8158	0.21401	0.259802	0.180914	637	1
hsa05130	hsa05130	Pathogenic Escherichia coli infection	44571	197/8158	0.216967	0.259802	0.180914	834	1
hsa05169	hsa05169	Epstein-Barr virus infection	44571	202/8158	0.221874	0.259802	0.180914	637	1
hsa05415	hsa05415	Diabetic cardiomyopathy	44571	203/8158	0.222852	0.259802	0.180914	1509	1
hsa05203	hsa05203	Viral carcinogenesis	44571	204/8158	0.223829	0.259802	0.180914	1029	1
hsa04810	hsa04810	Regulation of actin cytoskeleton	44571	218/8158	0.237391	0.270339	0.188252	7852	1
hsa05166	hsa05166	Human T-cell leukemia virus 1 infection	44571	222/8158	0.241226	0.270339	0.188252	1029	1
hsa05171	hsa05171	Coronavirus disease - COVID-19	44571	232/8158	0.250738	0.276237	0.192359	834	1
hsa04020	hsa04020	Calcium signaling pathway	44571	240/8158	0.258271	0.279794	0.194836	7852	1
hsa04144	hsa04144	Endocytosis	44571	251/8158	0.268517	0.286125	0.199245	7852	1
hsa05206	hsa05206	MicroRNAs in cancer	44571	310/8158	0.321331	0.336879	0.234588	1029	1
hsa05010	hsa05010	Alzheimer disease	44571	384/8158	0.382709	0.394859	0.274962	637	1
hsa05022	hsa05022	Pathways of neurodegeneration - multiple diseases	44571	476/8158	0.452029	0.459092	0.319692	637	1
hsa05168	hsa05168	Herpes simplex virus 1 infection	44571	495/8158	0.46544	0.46544	0.324112	637	1
