# Supplementary material for: Macrophage-specific autophagy-related gene HSPB8 is involved in the macrophage polarization in atherosclerosis
Source: BMC Cardiovasc Disord. 2023 Mar 18;23:141. doi: 10.1186/s12872-023-03158-2 (PMC10024845; doi:10.1186/s12872-023-03158-2)
Supplement: Supplementary file 3 — Additional File: Table S3: All significantly enriched KEGG pathways [file 12872_2023_3158_MOESM3_ESM.xlsx]

## Sheet: Table S3
Table S3 All significantly enriched KEGG pathways.
ID	Description	GeneRatio	BgRatio	pvalue	p.adjust	qvalue	geneID	Count
GO:0004197	cysteine-type endopeptidase activity	44631	120/18410	4.29e-05	0.00127689	0.000286447	CASP1/CTSB/CTSD	3
GO:0016493	C-C chemokine receptor activity	44603	23/18410	8.16e-05	0.00127689	0.000286447	CCR2/CXCR4	2
GO:0019957	C-C chemokine binding	44603	24/18410	8.89e-05	0.00127689	0.000286447	CCR2/CXCR4	2
GO:0001637	G protein-coupled chemoattractant receptor activity	44603	26/18410	0.000104663	0.00127689	0.000286447	CCR2/CXCR4	2
GO:0004950	chemokine receptor activity	44603	26/18410	0.000104663	0.00127689	0.000286447	CCR2/CXCR4	2
GO:0008234	cysteine-type peptidase activity	44631	178/18410	0.000138508	0.00140817	0.000315896	CASP1/CTSB/CTSD	3
GO:0019956	chemokine binding	44603	33/18410	0.00016965	0.00147838	0.000331646	CCR2/CXCR4	2
GO:0016504	peptidase activator activity	44603	43/18410	0.000289196	0.00199876	0.000448384	CASP1/NLRC4	2
GO:0061134	peptidase regulator activity	44631	230/18410	0.000294899	0.00199876	0.000448384	CASP1/NLRC4/SERPINA1	3
GO:0004896	cytokine receptor activity	44603	97/18410	0.00146511	0.0089372	0.0020049	CCR2/CXCR4	2
GO:0004175	endopeptidase activity	44631	432/18410	0.00183994	0.0102033	0.00228892	CASP1/CTSB/CTSD	3
GO:0002020	protease binding	44603	136/18410	0.0028522	0.0136907	0.00307126	NLRC4/SERPINA1	2
GO:0019955	cytokine binding	44603	141/18410	0.00306159	0.0136907	0.00307126	CCR2/CXCR4	2
GO:0008528	G protein-coupled peptide receptor activity	44603	148/18410	0.00336657	0.0136907	0.00307126	CCR2/CXCR4	2
GO:0140375	immune receptor activity	44603	148/18410	0.00336657	0.0136907	0.00307126	CCR2/CXCR4	2
GO:0001653	peptide receptor activity	44603	154/18410	0.00363891	0.0138733	0.00311223	CCR2/CXCR4	2
GO:0061135	endopeptidase regulator activity	44603	194/18410	0.00570763	0.0201992	0.00453132	NLRC4/SERPINA1	2
GO:0097199	cysteine-type endopeptidase activity involved in apoptotic signaling pathway	44572	10/18410	0.00596043	0.0201992	0.00453132	CASP1	1
GO:0004861	cyclin-dependent protein serine/threonine kinase inhibitor activity	44572	12/18410	0.00714863	0.0224894	0.00504507	CDKN2A	1
GO:0061133	endopeptidase activator activity	44572	13/18410	0.00774225	0.0224894	0.00504507	NLRC4	1
GO:0089720	caspase binding	44572	13/18410	0.00774225	0.0224894	0.00504507	NLRC4	1
GO:0097153	cysteine-type endopeptidase activity involved in apoptotic process	44572	15/18410	0.00892851	0.0247563	0.00555362	CASP1	1
GO:0050700	CARD domain binding	44572	16/18410	0.00952116	0.0252518	0.00566477	CASP1	1
GO:0008656	cysteine-type endopeptidase activator activity involved in apoptotic process	44572	17/18410	0.0101135	0.0257051	0.00576646	CASP1	1
GO:0005126	cytokine receptor binding	44603	272/18410	0.0109545	0.0267291	0.00599617	CCR2/BID	2
GO:0016505	peptidase activator activity involved in apoptotic process	44572	20/18410	0.0118885	0.0278923	0.00625713	CASP1	1
GO:0005123	death receptor binding	44572	21/18410	0.0124796	0.0281946	0.00632493	BID	1
GO:0031625	ubiquitin protein ligase binding	44603	298/18410	0.0130421	0.0284132	0.00637397	BID/CXCR4	2
GO:0001965	G-protein alpha-subunit binding	44572	24/18410	0.0142508	0.0298292	0.00669162	RGS19	1
GO:0044389	ubiquitin-like protein ligase binding	44603	317/18410	0.0146701	0.0298292	0.00669162	BID/CXCR4	2
GO:0004190	aspartic-type endopeptidase activity	44572	27/18410	0.0160191	0.0315214	0.00707124	CTSD	1
GO:0070001	aspartic-type peptidase activity	44572	28/18410	0.0166079	0.0316587	0.00710205	CTSD	1
GO:0051059	NF-kappaB binding	44572	31/18410	0.0183723	0.033961	0.00761851	CDKN2A	1
GO:0030291	protein serine/threonine kinase inhibitor activity	44572	33/18410	0.019547	0.0350697	0.00786723	CDKN2A	1
GO:0043394	proteoglycan binding	44572	36/18410	0.0213067	0.0367619	0.00824684	CTSB	1
GO:0004857	enzyme inhibitor activity	44603	390/18410	0.0216955	0.0367619	0.00824684	CDKN2A/SERPINA1	2
GO:0043028	cysteine-type endopeptidase regulator activity involved in apoptotic process	44572	40/18410	0.0236485	0.038988	0.00874623	CASP1	1
GO:0015026	coreceptor activity	44572	47/18410	0.0277343	0.0433792	0.00973132	CXCR4	1
GO:0048020	CCR chemokine receptor binding	44572	47/18410	0.0277343	0.0433792	0.00973132	CCR2	1
GO:0032813	tumor necrosis factor receptor superfamily binding	44572	49/18410	0.0288988	0.0438613	0.00983947	BID	1
GO:0016538	cyclin-dependent protein serine/threonine kinase regulator activity	44572	50/18410	0.0294806	0.0438613	0.00983947	CDKN2A	1
GO:0005518	collagen binding	44572	68/18410	0.0398986	0.0572043	0.0128327	CTSB	1
GO:0004860	protein kinase inhibitor activity	44572	70/18410	0.0410499	0.0572043	0.0128327	CDKN2A	1
GO:0042379	chemokine receptor binding	44572	71/18410	0.041625	0.0572043	0.0128327	CCR2	1
GO:0017022	myosin binding	44572	72/18410	0.0421999	0.0572043	0.0128327	CXCR4	1
GO:0019210	kinase inhibitor activity	44572	74/18410	0.0433486	0.0572757	0.0128487	CDKN2A	1
GO:0001618	virus receptor activity	44572	76/18410	0.0444961	0.0572757	0.0128487	CXCR4	1
GO:0140272	exogenous protein binding	44572	77/18410	0.0450694	0.0572757	0.0128487	CXCR4	1
GO:0043130	ubiquitin binding	44572	96/18410	0.0559025	0.0695843	0.0156099	CXCR4	1
GO:0004867	serine-type endopeptidase inhibitor activity	44572	98/18410	0.0570363	0.0695843	0.0156099	SERPINA1	1
GO:0032182	ubiquitin-like protein binding	44572	116/18410	0.067185	0.0803585	0.0180269	CXCR4	1
GO:0004866	endopeptidase inhibitor activity	44572	180/18410	0.10247	0.120205	0.0269658	SERPINA1	1
GO:0030414	peptidase inhibitor activity	44572	187/18410	0.106255	0.122293	0.0274343	SERPINA1	1
GO:0019887	protein kinase regulator activity	44572	207/18410	0.116989	0.132154	0.0296463	CDKN2A	1
GO:0000287	magnesium ion binding	44572	222/18410	0.124962	0.138594	0.031091	NLRC4	1
GO:0019207	kinase regulator activity	44572	235/18410	0.131819	0.143589	0.0322115	CDKN2A	1
GO:0001664	G protein-coupled receptor binding	44572	288/18410	0.159273	0.17045	0.0382372	CCR2	1
GO:0003924	GTPase activity	44572	336/18410	0.183453	0.192942	0.0432829	RGS19	1
GO:0061629	RNA polymerase II-specific DNA-binding transcription factor binding	44572	348/18410	0.189398	0.195819	0.0439282	CDKN2A	1
GO:0003779	actin binding	44572	439/18410	0.233219	0.237106	0.0531903	CXCR4	1
GO:0140297	DNA-binding transcription factor binding	44572	470/18410	0.247648	0.247648	0.0555552	CDKN2A	1
