# Supplementary material for: Macrophage-specific autophagy-related gene HSPB8 is involved in the macrophage polarization in atherosclerosis
Source: BMC Cardiovasc Disord. 2023 Mar 18;23:141. doi: 10.1186/s12872-023-03158-2 (PMC10024845; doi:10.1186/s12872-023-03158-2)
Supplement: Supplementary file 4 — Additional File: Table S4: All significantly enriched GO terms [file 12872_2023_3158_MOESM4_ESM.xlsx]

## Sheet: Table S4
Table S4 All significantly enriched GO terms.
	logFC	AveExpr	t	P.Value	adj.P.Val	B
NM_001223 // CASP1 // caspase 1, apoptosis-related cysteine peptidase // 11q23 // 834 /// NM_001257118 // CASP1 // caspase 1, apoptosis-related cysteine peptidase // 11q23 // 834 /// NM_001257119 // CASP1 // caspase 1, apoptosis-related cysteine peptidase // 11q23 // 834 /// NM_033292 // CASP1 // caspase 1, apoptosis-related cysteine peptidase // 11q23 // 834 /// NM_033293 // CASP1 // caspase 1, …	0.635268	8.29226	5.04991	3.75e-06	9.8e-05	4.20493
NM_001909 // CTSD // cathepsin D // 11p15.5 // 1509 /// ENST00000236671 // CTSD // cathepsin D // 11p15.5 // 1509 /// ENST00000367196 // CTSD // cathepsin D // 11p15.5 // 1509 /// ENST00000429746 // CTSD // cathepsin D // 11p15.5 // 1509 /// ENST00000433655 // CTSD // cathepsin D // 11p15.5 // 1509 /// ENST00000438213 // CTSD // cathepsin D // 11p15.5 // 1509 /// BC016320 // CTSD // cathepsin D /…	0.555203	11.7634	4.60604	1.94e-05	0.000279009	2.66435
NM_000295 // SERPINA1 // serpin peptidase inhibitor, clade A (alpha-1 antiproteinase, antitrypsin), member 1 // 14q32.1 // 5265 /// NM_001002236 // SERPINA1 // serpin peptidase inhibitor, clade A (alpha-1 antiproteinase, antitrypsin), member 1 // 14q32.1 // 5265 /// NM_001127700 // SERPINA1 // serpin peptidase inhibitor, clade A (alpha-1 antiproteinase, antitrypsin), member 1 // 14q32.1 // 5265 /…	0.477177	8.33643	3.35157	0.00133554	0.00739426	-1.25311
ENST00000274516 // CDKN2AIPNLP2 // CDKN2A interacting protein N-terminal like pseudogene 2 // --- // --- /// ENST00000460287 // CDKN2AIPNLP1 // CDKN2A interacting protein N-terminal like pseudogene 1 // --- // ---	0.0636591	6.87766	0.808306	0.42183	0.653422	-6.02552
NM_014365 // HSPB8 // heat shock 22kDa protein 8 // 12q24.23 // 26353 /// ENST00000281938 // HSPB8 // heat shock 22kDa protein 8 // 12q24.23 // 26353 /// AF133207 // HSPB8 // heat shock 22kDa protein 8 // 12q24.23 // 26353 /// AF191017 // HSPB8 // heat shock 22kDa protein 8 // 12q24.23 // 26353 /// AF250138 // HSPB8 // heat shock 22kDa protein 8 // 12q24.23 // 26353 /// AL136936 // HSPB8 // heat …	-0.938205	8.61404	-6.15859	4.98e-08	1.46e-05	8.27817
