# Supplementary material for: Macrophage-specific autophagy-related gene HSPB8 is involved in the macrophage polarization in atherosclerosis
Source: BMC Cardiovasc Disord. 2023 Mar 18;23:141. doi: 10.1186/s12872-023-03158-2 (PMC10024845; doi:10.1186/s12872-023-03158-2)
Supplement: Supplementary file 5 — Additional File: Table S5: The expression difference of 10 MARGs between AS and normal samples [file 12872_2023_3158_MOESM5_ESM.xlsx]

## Sheet: Table S5
Table S5 The expression difference of 10 MARGs between AS and normal samples.
gene	R	P
FOXN4	-0.0465905	0.854347
FLJ38343	-0.00867625	0.972743
DMRTA1	0.251131	0.314802
MYOCD	0.212568	0.397082
ZNF409	0.128825	0.610435
NKX2-8	-0.192223	0.444777
MLLT1	0.0930563	0.713425
POU3F3	-0.118663	0.639096
FLJ20130	0.201025	0.423789
DULLARD	0.279503	0.261323
ERBB2;PP3659	-0.153925	0.541983
NME2	-0.0829476	0.743504
NME7	-0.417015	0.0851269
RAD51	-0.204421	0.415834
CHAF1A	-0.158013	0.531171
IGHMBP2	0.297003	0.231362
FANCC	0.343717	0.162545
AVEN	0.154927	0.539324
ARID3B	0.327866	0.184104
HSPB8	1	0
HSU79266	0.241362	0.334613
CIC	-0.00266448	0.991628
ATAD2	-0.0449297	0.859489
TFDP2	-0.245462	0.326212
STAT5B	0.299471	0.227322
GABPA	0.380781	0.119009
ZNF74	0.342737	0.163826
DKFZp434I1610	0.224568	0.370316
MLL;MLLT10	0.0543262	0.830471
LOC93082	0.176356	0.483917
ZNF540	0.136592	0.588887
SP1	-0.0977799	0.699504
FLJ11783	0.196398	0.434756
WISP2	0.845199	1.01e-05
ZNF77	0.207901	0.407768
KIAA0628	-0.269689	0.279136
FLJ20527	0.0678773	0.788997
ZNF426	-0.00874746	0.97252
CNOT6L	0.199233	0.42802
FLJ12606	0.133989	0.596073
GATA5	-0.196039	0.435613
UPK3A	-0.150271	0.55173
INCENP	-0.336852	0.17166
CTAGE5	0.266545	0.284996
FLJ32112	0.135915	0.590753
SOX9	-0.043036	0.86536
TCEB3	0.387519	0.112085
SMARCA4	-0.427591	0.076724
CRSP9	0.345664	0.160022
DHX32	0.350365	0.154039
HAWMS1	0.34906	0.155684
FLJ14154	-0.100442	0.691697
DHX8	0.268115	0.28206
DDX46	0.263354	0.291019
TNRC4	-0.379252	0.120622
BRUNOL4	0.100504	0.691518
TFDP1	-0.0669159	0.791923
TGIF	0.278413	0.263266
PHF11	0.175555	0.485937
FBXL11	0.268263	0.281785
TFE3	0.26677	0.284573
PAQR4	-0.316427	0.200796
LMO4	0.203855	0.417156
HSF2	0.102713	0.685064
ZFYVE27	0.206706	0.410528
p44S10	0.793807	8.4e-05
PTP4A3	-0.0950639	0.707498
DUSP6	0.109535	0.665261
ITIH3	0.0864072	0.733168
MTM1	-0.226228	0.366695
MRE11A	0.320149	0.19526
KIAA0931	0.187159	0.457086
RARRES1	0.158423	0.530094
GAS1	0.264121	0.289565
GAS8	-0.00819458	0.974256
NSE1	0.147338	0.559608
ZNF264	0.761393	0.000241916
B7-H4	0.0598847	0.813401
KIAA1674	0.362491	0.139317
PRG4	0.263472	0.290795
PRO1880	0.0713349	0.778496
GAFA1	-0.228664	0.361418
MGC20460	-0.1089	0.667095
C10ORF28	0.208205	0.407068
TGFB2	0.0284615	0.91074
KIAA1576	-0.11972	0.636089
FLJ20399	-0.28474	0.252115
CETN3	0.196759	0.433896
FLJ20203	0.231646	0.355016
PDCD5	0.390139	0.109472
PERP	-0.293246	0.237601
CFLAR	0.0627654	0.804585
BCL2A1	-0.0970583	0.701625
DIABLO	-0.0193994	0.939099
BOK	0.103696	0.682197
MRPS10	0.312885	0.206162
FLJ11773	-0.0568205	0.822802
RNASEH1	0.726351	0.000641104
POLG2	-0.174219	0.489314
DKFZp761B128	0.233722	0.350599
SWAP70	-0.0564185	0.824037
STK3	0.237508	0.342623
FLJ11151	0.379571	0.120285
MYT1	0.719986	0.000753576
CAMKK1	-0.294461	0.235572
SGKL	0.432221	0.0732441
PTK2B	0.107185	0.672059
CHEK1	0.175992	0.484833
PSFL	-0.0336618	0.894511
C20orf98	-0.0255978	0.919692
PIGF	0.177221	0.481739
PIGH	0.310904	0.209201
PIGB	0.232947	0.352245
PIGC	0.160105	0.525678
FLJ38964	0.13563	0.591538
FLJ22595	0.0681326	0.788221
MRAS	-0.0471975	0.852469
RHOV	-0.0760727	0.764167
KIAA0456	0.377409	0.122585
RHOD	0.136874	0.58811
SRGAP2	0.0969247	0.702018
ARHGAP6	-0.283586	0.254126
GPR40	0.0880811	0.728182
GPR55	-0.236241	0.34528
CRHR1	0.0926678	0.714574
CMKLR1	0.0720814	0.776234
GPR101	0.0724331	0.775169
TAS2R8	0.213867	0.394134
FKSG83	0.336382	0.172297
MRGX4	-0.0417624	0.869311
BAIAP1	-0.00852533	0.973217
MPP3	-0.0367591	0.884863
STAC	-0.0402867	0.873894
FLJ00138	0.224274	0.370959
PIP5K3	0.0827265	0.744166
RHPN2	0.00825192	0.974076
GIPC2	0.412782	0.0886715
RASA2	0.225692	0.367863
IFNA17	0.14755	0.559036
GJA3	0.0300694	0.905718
WNT1	-0.0259524	0.918583
IFNA2	-0.171575	0.496032
MGC4766	-0.118467	0.639653
KLRC2;KLRC1	-0.184549	0.463498
CTF1	-0.448656	0.061827
CLEC1	-0.0920953	0.716268
CX3CL1	-0.014071	0.955808
CXCL3	-0.0420518	0.868413
CD1C	-0.00906324	0.971528
CTLA4	-0.161826	0.521179
FCER1A	-0.459551	0.0550278
NAP1L3	0.718334	0.00078533
C8A	-0.015297	0.951962
NNOSMU	0.279809	0.260779
COX7A3	0.235074	0.347739
CYP4Z2P	-0.0934591	0.712235
GABRA1	-0.0144933	0.954483
CLIC5	-0.0526247	0.835712
GABRA2	-0.0404946	0.873248
CLCNKA	-0.143904	0.568893
PPP2R2A	-0.0811664	0.748842
AKAP13	0.178826	0.477716
PPP3CB	0.239665	0.338126
LOC377010	0.715501	0.000842368
RTKN	-0.0408531	0.872134
SYNE2	-0.125455	0.619884
HAN11	-0.272303	0.274321
TRIP10	0.00980164	0.969209
RASSF2	0.290394	0.242406
CENTD1	0.0737937	0.771051
RASSF4	-0.0985533	0.697233
LPHN2	0.342735	0.163829
DKFZp434B1272	-0.384227	0.115431
GPR127	-0.149336	0.554234
ZNF597	-0.0339917	0.893482
GPR116	0.155412	0.538039
SYT2	0.0674741	0.790224
MGC34725	-0.0773034	0.760456
FLJ14124	0.286455	0.249145
PDZRN4	0.301591	0.223888
GRIN2D	-0.205324	0.413734
SLC16A3	-0.122114	0.629305
SLC16A2	0.415909	0.0860425
LOC390511	0.710803	0.000944539
SLC16A6	0.153696	0.542591
CACNG2	0.703965	0.0011116
FXYD1	-0.224809	0.369789
SLC22A3	0.229472	0.359676
LOC130617	-0.237597	0.342436
CYB5-M	0.016024	0.949681
DKFZP564D0478	-0.144258	0.567934
BLVRA	-0.0134346	0.957805
FMO1	-0.104489	0.679887
SSBP3	-0.00463979	0.985422
ZFYVE26	0.260192	0.297065
PCDHGC4	-0.134488	0.594691
CDH19	0.0463998	0.854937
PCDHB16	0.103002	0.68422
PCDH8	0.0602051	0.81242
PCDHB12	0.386946	0.112663
PCDHGA8	0.195247	0.437506
AIM1	0.169609	0.501054
KRTHB1	0.240318	0.336772
CNN2	-0.336535	0.17209
DES	0.017473	0.945137
KRT23	0.0835741	0.741629
PFN4	0.414915	0.0868723
MYO5A	0.11279	0.655886
SEC14L1	-0.0483867	0.848792
ABCF3	0.0157455	0.950555
LMAN2L	0.158003	0.531198
MGC4399	0.332359	0.177808
LOC283537	-0.184716	0.463087
ABCD4	0.312242	0.207145
NUP210	-0.0923426	0.715537
ANPEP	0.147486	0.55921
APEH	-0.0485878	0.84817
PSMD7	-0.122794	0.627383
LOC90701	0.0946312	0.708774
CASP4	-0.140999	0.5768
TRAF4	-0.249452	0.318155
FLJ25084	-0.00468682	0.985274
TMEM16C	0.352143	0.151816
FLJ10847	-0.0890379	0.725337
ADAMTS8	-0.181969	0.469882
PRSS33	-0.0636481	0.801889
SPATA5	0.434295	0.0717232
TRHDE	0.258695	0.299952
CLDN1	0.254941	0.307268
AOC3	-0.202321	0.420744
CD200;MOX2	-0.0288082	0.909657
LRRC15	0.00597486	0.981228
CTNNA3	-0.358754	0.143746
COL8A1	0.0898609	0.722892
SLC27A5	-0.064774	0.798452
SLC27A6	-0.104931	0.678603
ACAA1	0.2386	0.340342
BACH	-0.085916	0.734633
CHKB;CPT1B	-0.123707	0.624805
ACOX3	0.161033	0.523248
ACOX1	0.0156804	0.950759
HAS3	0.0693986	0.784373
MAN2C1	-0.326835	0.185569
HTCD37	0.362005	0.139888
SPACA3	0.353585	0.15003
KCTD12	0.694368	0.00138685
CARKL	0.168641	0.503538
EGFL8;PPT2	-0.045191	0.85868
SEPHS1	0.238136	0.34131
C20orf36	0.0738565	0.770861
HIF1AN	0.238817	0.33989
PADI1	0.222915	0.373941
KIAA0998	0.0819917	0.746367
BTBD9	0.0671701	0.791149
FLJ11383	0.0051886	0.983698
ZIC5	-0.141541	0.575322
DISC1	0.0362121	0.886566
TNNC1	-0.32288	0.191261
TNNI2	0.0834722	0.741934
FLJ30525	0.69004	0.00152831
BCAT2	0.000752095	0.997637
C14ORF173	-0.352977	0.150781
SLC35C2	0.140011	0.579501
DHRSX	-0.228084	0.36267
CGI-30	0.0647396	0.798557
CHI3L2	-0.174011	0.489842
MGC20419	-0.224902	0.369587
SERHL;dJ222E13.1	-0.0891574	0.724982
WBSCR21	0.220106	0.380147
SQLE	-0.196942	0.433458
DKFZP564O243	-0.369761	0.130977
STS	-0.075501	0.765892
HSD3B1	0.0180689	0.943269
LOC128102	0.0653077	0.796824
HACE1	-0.367404	0.133642
PRO2086	-0.118874	0.638495
ATP9B	-0.228168	0.362489
MMP26	-0.207348	0.409043
GAS7	-0.241954	0.333391
FLJ00254	0.384305	0.115352
INA	-0.213773	0.394348
MGC3101	-0.0714936	0.778015
SGCD	-0.0526787	0.835545
FLJ22269	-0.232314	0.35359
PCOLCE	-0.392589	0.107068
FLII	-0.159956	0.526069
NCKAP1	-0.0196447	0.93833
SNCA	-0.241088	0.335179
SIGIRR	-0.26001	0.297414
NCALD	0.227335	0.364291
S100B	-0.141131	0.576441
DSP	-0.0558171	0.825886
PNUTL1	0.110252	0.663191
KCTD8	0.0542878	0.83059
LOC377456	0.202151	0.421144
LOC377454	-0.199542	0.427287
LOC377450	-0.141634	0.57507
LOC376474	-0.0387356	0.878714
LOC376075	-0.0715263	0.777916
OR6M1	0.234115	0.349766
FLJ32955	-0.0792408	0.754625
FLJ32447	-0.37628	0.1238
OR6T1	-0.0777378	0.759148
OR10S1	0.332199	0.178031
KRTAP21-1	0.0753658	0.7663
OFCC1	0.382134	0.117595
LOC221308	0.183246	0.466718
FLJ14451	-0.154899	0.539398
VMD2L3	0.367415	0.133629
CRYBB3	-0.362939	0.138793
TLE1	-0.25989	0.297646
WDR33	0.169668	0.500904
LOC374308	-0.0633948	0.802662
CAB39L	0.688104	0.00159534
FLJ44186	-0.366364	0.13483
LOC340344	0.420489	0.0822961
LOC374512	-0.00150116	0.995283
LOC374429	0.0367178	0.884992
LOC375333	0.287716	0.246975
IGL	-0.282876	0.255369
LOC283682	-0.0574091	0.820995
IGE	0.17764	0.480689
FLJ00063	-0.103285	0.683394
DKFZp451C023	-0.260073	0.297293
pp10394	0.0845858	0.738604
PRO0246	0.338226	0.169809
MAGEA9	0.219848	0.380721
CCKBR	0.0266169	0.916506
DKFZP761N09121	0.0083217	0.973857
LOC285588	-0.0184673	0.94202
GPR150	-0.341516	0.165431
MGC35030	0.0316024	0.900933
LOC344657	0.244164	0.328858
LOC375421	-0.0112123	0.96478
LOC146167	-0.167226	0.507177
LOC375416	-0.0717433	0.777259
FLJ30672	0.134842	0.593713
FLJ37587	-0.146939	0.560683
LOC338918	-0.149283	0.554377
CG030	0.0582289	0.818478
DACT2	-0.268776	0.28083
LOC283932	-0.141509	0.57541
LOC283487	-0.0146504	0.95399
LOC285326	0.188127	0.454721
C21orf88	0.686852	0.00163999
GAFA2	0.325528	0.187437
LOC221122	-0.44845	0.0619614
LOC375305	0.412982	0.0885013
LOC343565	-0.112948	0.655431
LOC254808	-0.237553	0.342529
LOC339281	0.179742	0.475425
UNQ689	0.23482	0.348275
MGC45564	-0.0278281	0.91272
LOC199882;LOC200019	-0.0281155	0.911821
CLL-L1A	0.156526	0.535092
LOC375436	0.0792685	0.754542
MGC34799	0.296646	0.23195
LOC400794	0.0849478	0.737523
MGC15613	-0.0492728	0.846054
FLJ20030	-0.146843	0.560943
UGT1A10	0.286691	0.248737
MGC45866	0.0158967	0.95008
PSARL	0.685015	0.00170732
TAGAP	-0.201942	0.421634
LOC93109	-0.057723	0.820031
SRCRB4D	-0.161387	0.522324
MGC4473	0.350252	0.154181
LRRC2	-0.405967	0.0946019
MGC26885	-0.174118	0.489571
ZPBP2	0.272311	0.274306
LOC150368	-0.222336	0.375215
LOC120379	0.183382	0.466381
NT5C2L1	0.198407	0.429976
MGC61550	-0.0471269	0.852687
SSX8;SSX2;SSX9;SSX4;SSX7;SSX3	-0.0337711	0.89417
FLJ21438	0.140698	0.577624
20D7-FC4	-0.179895	0.475044
UNQ3030	-0.107328	0.671646
MGC33556	-0.26104	0.295436
ZNF227	0.338559	0.169362
ZFPM2	0.674443	0.00214102
KIAA1257	0.262864	0.291952
DKFZp586K1924	-0.334153	0.175337
LOC254559	-0.12768	0.613639
LOC255313	0.180566	0.47337
FLCN	-0.22184	0.37631
LRRC3B	-0.276898	0.265981
MGC31963	-0.234162	0.349666
SPATS2	0.671415	0.00228073
ARRDC2	0.257153	0.302944
C21orf25	0.369855	0.130872
DKFZp761I2123	0.263994	0.289806
FLJ21128	-0.243805	0.329592
TMEM30A	0.00705209	0.977844
FLJ21168	0.350667	0.15366
MRPL35	0.249705	0.31765
ACN9	0.162627	0.519091
NCDN	0.410822	0.0903486
C2ORF32	-0.177669	0.480616
MAGEC2	-0.126538	0.61684
ALMS1	0.0809149	0.749597
RNF24	-0.0821953	0.745757
LOC338799	-0.329576	0.181691
LOC375682	0.205055	0.41436
LGI4	-0.317296	0.199495
EPSTI1	0.0331711	0.896041
MGC15396	0.093133	0.713199
MGC16044	-0.421732	0.0813001
MGC10946	0.198585	0.429553
YPEL3	-0.365579	0.135731
ZNF207	0.257861	0.301569
TEBP	0.441076	0.066914
USP22	0.0948294	0.70819
GBF1	-0.215407	0.390657
EIF4A2	0.328875	0.182678
ARPP-19	0.0558809	0.825689
CPSF1	-0.288207	0.246133
GRWD1	0.0504269	0.84249
ZNF586	0.221625	0.376785
PLGL	0.0175393	0.944929
PDE4DIP	0.343536	0.162781
RIG	-0.326652	0.185829
TRAPPC5	0.178062	0.47963
DKFZP564K1964	-0.206348	0.411357
LOC387882	-0.407965	0.0928345
EPB41L1	0.00962795	0.969755
MRPL47	0.150528	0.551042
C20orf139	-0.0818381	0.746828
IPO11	-0.313107	0.205822
RANBP17	-0.179616	0.47574
IPO8	-0.380882	0.118903
SUMO2	-0.136577	0.588927
PHLDA1	0.275941	0.267704
LPIN1	-0.0326032	0.897811
KIAA1915	-0.388908	0.110695
CCAR1	0.25438	0.30837
DHODH	0.105426	0.677163
DPYD	0.0046358	0.985435
NUDT11	-0.0525835	0.835838
DKFZp761A052	-0.348531	0.156355
PCNA	0.0649776	0.797831
MCM7	0.230794	0.356838
C22ORF8	0.107207	0.671995
SAP18	0.441992	0.0662836
SETDB1	0.204025	0.41676
SLC5A11	0.671074	0.00229694
CDY1;CDY1B	0.167637	0.506118
MORF4	-0.121059	0.632292
C10ORF13	-0.187764	0.455608
FLJ14639	-0.30518	0.218152
PRDM10	0.446923	0.0629634
ZNF307	0.326882	0.185502
ZNF595	0.16322	0.517548
ZNF496	-0.0880698	0.728216
ZNF585B;ZNF585A	-0.408251	0.092583
ZNF397	0.29752	0.230512
FLJ00399	0.670051	0.00234608
ZFP1	-0.14282	0.57184
HOXB9	0.342755	0.163802
pp14762	0.669342	0.00238064
ZNF233	0.277507	0.264887
FLJ12681	0.207583	0.4085
ZNF306	0.264689	0.28849
FLJ23556	0.15938	0.52758
ZCCHC13	0.0864482	0.733045
DKFZP434K028	0.13391	0.596291
ETV1	-0.110197	0.663351
NFATC2	0.380166	0.119656
SOX3	0.0108031	0.966065
POU3F2	0.105654	0.676502
RPP30	0.137021	0.587706
PUS1	-0.00538969	0.983066
WDR4	0.00158301	0.995026
UACA	0.205518	0.413284
PRO1992	0.0715551	0.777829
MGC2744	0.271604	0.275603
C10ORF84	0.669121	0.00239151
SF1	0.0251368	0.921134
RBM28	0.326187	0.186493
FY	0.667279	0.00248365
BFSP1	-0.299646	0.227037
TCEB2	-0.0809859	0.749384
ELL	0.30344	0.220922
ZNRD1	-0.455643	0.0573981
TCEA3	0.165108	0.512647
CGI-90	0.17533	0.486505
WHSC1	-0.0577062	0.820082
COVA1	0.306797	0.215599
ING1L	0.0325004	0.898132
NR3C1	0.039462	0.876456
HEYL	0.210975	0.400712
LOC389458	-0.169747	0.500702
PBX2	0.0680945	0.788337
TPST2	-0.0138337	0.956553
HRMT1L3	0.364911	0.136502
SAT2	-0.21444	0.392839
MANBA	0.194403	0.439528
MGC39558	0.301092	0.224694
C1GALT1	0.364127	0.137409
SIAT4B	-0.25759	0.302095
MGAT3	-0.173618	0.490837
SSNA1	-0.140635	0.577796
DNAPTP6	0.424963	0.0787525
CHCHD3	0.158388	0.530184
BRMS1	-0.177682	0.480583
NUSAP1	-0.0468393	0.853577
BCL9	-0.00660775	0.97924
HPS6	-0.0412093	0.871028
FCGR2B	0.0533239	0.833557
MPHOSPH9	0.211491	0.399534
KIAA1086	0.256379	0.304455
DDX11	-0.278319	0.263433
TAF1	-0.0424188	0.867274
CUL1	-0.139179	0.581779
RABGAP1	-0.00393607	0.987633
HDAC4	-0.06826	0.787833
CEP2	-0.119562	0.63654
QTRT1	-0.200188	0.425762
PNPO	0.101426	0.688821
RPLP0	-0.274325	0.27063
RPL10	-0.23625	0.345262
RPL11	0.0549735	0.82848
RPS13	-0.0556896	0.826278
RPL39L;RPL39	-0.0116926	0.963273
RPL27	-0.00500767	0.984266
PIGA	0.0881421	0.728001
FLJ35740	-0.260188	0.297073
TRAF7	0.1752	0.486833
SCYL1	0.0413362	0.870634
GPR89	0.419439	0.0831445
ULK1	-0.229307	0.360032
MERTK	-0.309646	0.211147
PLK4	-0.0111901	0.96485
BMPR2	0.0276925	0.913143
EPHB6	0.110252	0.663191
CAMK4	-0.234522	0.348904
STK31	0.058889	0.816454
FLJ13946	-0.0994797	0.694517
CAGLP	-0.249173	0.318716
CALN1	-0.216505	0.388186
S100A15	0.135776	0.591134
FLJ25818	-0.160875	0.523663
APP	-0.0788365	0.755841
CP	-0.109558	0.665196
LOC350817	0.237852	0.341903
PTAFR	-0.276335	0.266993
GPR48	0.31227	0.207102
GPR24	-0.193597	0.441465
HTR7	0.019073	0.940122
OPN1SW	0.288187	0.246168
GPR92	0.0188347	0.940869
GPR4	0.0823627	0.745256
C9orf42	0.375941	0.124167
HRSP12	0.328404	0.183342
EIF3S2	-0.150506	0.551101
STUB1	0.0507631	0.841452
WBSCR20B;WBSCR20C;WBSCR20A	-0.295009	0.234659
PPIF	0.158062	0.531042
FKBP4	0.247549	0.321983
SHOC2	0.0952591	0.706922
ESRRBL1	0.115651	0.647687
PPIL5	0.334928	0.174276
FLJ36812	0.31147	0.20833
KAL1	-0.152639	0.545405
RGAG1	0.0182468	0.942711
SLAC2-B	-0.147237	0.55988
LECT2	0.144499	0.567279
FBXL8	0.144346	0.567696
CYorf15B	-0.00655959	0.979391
DNAJB8	-0.160612	0.524351
ZBTB1	0.316084	0.201313
XRRA1	0.125438	0.619932
TPST1	-0.160486	0.52468
S100A12	-0.0214149	0.932784
NCR3	0.177322	0.481486
SLAMF7	-0.0944558	0.709292
ANKRD23	-0.174157	0.48947
LILRA2	-0.104065	0.681123
LILRB1	-0.0936701	0.711611
C6.1A	0.354522	0.148877
CMRF-35H	-0.0284506	0.910774
CD7	-0.43115	0.0740383
UMOD	0.135764	0.591168
LRIG3	0.666007	0.00254894
CACNA1C	-0.0241277	0.924291
GPR157	-0.0446666	0.860305
TRPC4	-0.141865	0.574439
SLC7A1	0.308921	0.212274
SLC36A1	0.295569	0.233731
SLC7A10	0.0376664	0.88204
LAIR1	-0.238108	0.341369
PPARGC1A	-0.158459	0.53
TFAP2A	0.13308	0.598591
KIAA1255;ANKFY1	-0.293471	0.237224
SCGB1D1	0.305151	0.218198
FTSJ3	0.664581	0.00262383
PDE7A	0.207826	0.40794
LOC51334	0.143848	0.569046
HOXA10	0.663835	0.00266374
FLJ20186	0.297751	0.230133
STMN4	0.0250731	0.921334
GRB10	0.140201	0.578981
MGC955	0.0770483	0.761225
ECT2	0.244881	0.327394
GMIP	0.19646	0.434607
C14ORF154	-0.288942	0.244877
KCTD2	-0.19276	0.443481
FGF13	0.662657	0.00272773
KCTD15	0.0209206	0.934333
SMAD3	0.652976	0.00330323
KCNAB3	-0.287192	0.247874
KCNN1	-0.374187	0.126073
KLHL7	0.203925	0.416993
PEX13	0.290239	0.242668
FLJ31528	0.0286902	0.910026
KDELR3	-0.361561	0.140411
ATP6V0D1	-0.264353	0.289126
ATP6V1D	0.1301	0.606877
ATP6V1B2	-0.449804	0.0610821
GAGED4	0.649876	0.00350728
HS747E2A	0.649841	0.00350966
RCBTB1	-0.401946	0.0982327
LOC317671	0.14408	0.568417
SARDH	-0.272059	0.274767
CHC1L	-0.304225	0.219669
KIAA0962	0.150373	0.551455
LRFN3	-0.145786	0.563795
DNCH1	0.344599	0.161399
FLJ32752	-0.138392	0.583938
DNAH7	0.0995731	0.694243
MAP2	-0.152815	0.544934
C20orf11	0.415164	0.086664
RANBP10	0.23454	0.348866
RAB9P40	0.132388	0.600511
GBA	-0.32426	0.189262
GGA1	0.0395381	0.87622
MGC2198	-0.0851415	0.736944
SEDL	-0.0470245	0.853004
SARA2	0.120809	0.633
TGOLN2	0.197432	0.432293
HTR3A	-0.0857873	0.735016
RTBDN	-0.454061	0.0583794
MGC33302	0.303572	0.22071
SYNGR1	-0.0543309	0.830457
GPRASP1	-0.399646	0.100354
CRY1	0.034575	0.891665
LGALS8	0.646745	0.00372373
MGRN1	-0.0293403	0.907995
CAPN6	0.148404	0.556738
HPN	0.349308	0.15537
F12	0.280973	0.258717
SENP7	-0.113439	0.654024
BBS2	0.138089	0.584768
UCC1	0.0541985	0.830864
ITGA5	-0.36036	0.141831
ITGA2	-0.0869761	0.731472
VCAM1	0.0920143	0.716508
ICAM1	-0.130679	0.605262
ARPC1B	-0.19799	0.430967
ARPC3	-0.127386	0.614463
ARPC2	0.207616	0.408426
ARPC5	-0.102553	0.68553
PSG9	0.444487	0.0645879
ASTN	0.0347911	0.890991
JAG1	-0.228122	0.362588
CDO1	0.0677417	0.78941
TMLHE	0.211136	0.400343
LOC283985	0.256617	0.30399
NMT2	0.344802	0.161136
ABHD3	0.0985867	0.697135
PPM1L	-0.205094	0.414268
BAG1	0.643294	0.00397481
C9ORF98	0.176399	0.483808
PSMD13	-0.0152806	0.952013
KARS	-0.126628	0.616588
C14orf133	-0.021616	0.932155
DHX37	-0.219517	0.381457
CDCA7	-0.135789	0.591099
USP36	-0.098985	0.695967
HSXIAPAF1	0.0125954	0.960439
USP2	0.294467	0.235562
TRIP12	0.315548	0.202119
FBXL5	0.0531731	0.834022
VNN1	-0.183102	0.467072
DPYS	-0.181488	0.471075
VNN3	-0.0818499	0.746792
TPK1	0.0784163	0.757105
DKFZP434L1717	0.0233099	0.926851
SOD2	-0.128655	0.610912
LOC201164	0.367708	0.133296
C14orf6	0.638917	0.00431303
ARMCX1	-0.422636	0.0805811
PECR	-0.267065	0.284022
LOC90799	-0.106634	0.673657
SYN2	0.63624	0.00453118
LIPE	0.0671701	0.791149
GSDMDC1	-0.0535354	0.832906
ACP6	-0.0486647	0.847932
ALDH1A3	0.0927817	0.714238
THRSP	0.154092	0.541538
BTN2A2	-0.120993	0.632479
TRIM48	-0.234631	0.348673
RODH-4	-0.114994	0.649565
ELN	0.0533953	0.833337
DSCR1L2	-0.033831	0.893983
HEBP1	0.0723249	0.775496
MINPP1	0.0806878	0.750278
SCUBE1	-0.195123	0.437804
TNFRSF12A	-0.0976659	0.699839
HLF	0.222953	0.373857
SEMA4A	0.211629	0.399219
MNT	0.123438	0.625564
SEMA4F	-0.189081	0.452395
ACRV1	0.332842	0.177141
C14ORF151	0.0148814	0.953265
HLC-8	-0.0391949	0.877286
TIMM9	0.0136929	0.956994
TIMM8A	-0.113881	0.652754
TIMM13	NA	NA
MGC12262	0.19882	0.428998
GPR51	0.149156	0.554718
KCNIP2	-0.385363	0.114269
CHRNA1	0.189989	0.450186
LOC135942	0.239139	0.339218
FLJ36701	0.401207	0.0989106
C15ORF21	-0.0651996	0.797153
LOC136157	0.244332	0.328515
C14orf39	0.00995575	0.968725
FLJ40448	-0.144934	0.566102
GMCL1L;GCL	0.119224	0.637499
C10ORF87	0.0331659	0.896057
SMP3	0.298631	0.228693
NXF2;NXF5	0.634457	0.00468139
CRISP2	0.271878	0.275099
PSG6	-0.42012	0.0825931
NDUFB2	-0.000482111	0.998485
CST11	0.632752	0.00482886
POLR2I	0.0630265	0.803788
PPAP2C	0.631576	0.00493278
PHLDA2	-0.175289	0.486608
TBP	0.0710212	0.779448
POLR3K	0.0492838	0.84602
FLJ35409	0.631421	0.00494657
LOC285324	-0.247306	0.322474
FLJ36754	0.631129	0.00497268
TREML4	0.195924	0.435887
LOC377964	0.179713	0.475498
OR13C9;OR13C2;OR13C5	-0.135246	0.592598
LOC378419	0.212695	0.396792
CLDN20	0.291836	0.239969
DKFZp547B139	-0.20221	0.421005
C20orf67	0.0627702	0.804571
LOC374915	0.127296	0.614714
LOC374311	0.160637	0.524285
LOC376788	0.240323	0.336761
UNQ1940	-0.208628	0.406093
LOC374374	0.0512406	0.839979
LOC374940	0.135636	0.591521
MGC42951	0.183156	0.46694
LOC256096	0.221012	0.37814
LOC283258	0.290655	0.241963
LOC374379	-0.012998	0.959175
LOC221442	-0.282653	0.255759
LOC374614	0.0522424	0.83689
LOC374499	0.409331	0.0916402
LOC142827	0.00666524	0.979059
LOC375855	0.273908	0.271388
MIB1;KIAA1323	0.00584021	0.981651
C11orf21	-0.132752	0.599502
LOC284751	-0.151668	0.547995
LOC285131	-0.351364	0.152787
LOC375691	0.244382	0.328413
LOC147710	-0.222986	0.373784
LOC374799	0.120338	0.634336
LOC143941	-0.162237	0.520106
C21orf107	-0.462149	0.0534929
TEX12	0.0369836	0.884164
C9ORF65	0.181121	0.471988
DDI2	-0.032619	0.897762
LOC92345	-0.180326	0.47397
HSA277841	0.0549664	0.828502
TMEM24	-0.39311	0.106561
DJ159A19.3	-0.0749273	0.767625
LOC349136	-0.0549526	0.828544
LOC375196	0.255751	0.305681
C9ORF126	0.168932	0.502789
GSC	0.0411112	0.871333
FLJ44299	0.103121	0.683873
LOC375083	-0.182483	0.468605
FLJ33167	-0.182959	0.467427
FLJ35728	-0.115361	0.648517
MGC14425	0.030861	0.903247
C6orf146	0.158154	0.530801
LOC150236	0.16465	0.513834
MGC10600	-0.0593187	0.815136
GIPC3	0.630335	0.00504437
GREB1	0.224818	0.369769
KIAA1726	-0.144251	0.567953
LOC344681	-0.0875517	0.729758
YPEL2;LOC284162	-0.316522	0.200654
FLJ35258	-0.280563	0.259443
KIAA1913	0.247713	0.321652
OIT3	0.151432	0.548624
C17orf31	0.0732254	0.77277
LOC375534	-0.0288373	0.909566
TMEM31	0.187845	0.45541
LOC374823	-0.0733985	0.772246
LAIR2	0.0148731	0.953291
FLJ36766	0.234433	0.349093
MGC16075	-0.0817708	0.747029
ZC3HDC6	-0.0168384	0.947127
LOC284385	0.314723	0.203366
C6ORF72	0.166063	0.510176
FLJ12806	-0.0814135	0.748101
ENTH	-0.157043	0.533729
DOM3Z	-0.124604	0.622276
C6orf134	-0.146954	0.560643
FLJ30656	-0.212536	0.397155
FLJ10637	-0.253205	0.310688
GOLPH3	0.3192	0.196662
CYP2R1	-0.00585397	0.981608
DKFZp667G2110	-0.0674191	0.790391
C14orf45	0.329168	0.182265
LOC89894	0.0312656	0.901984
LOC157697;LOC286163	0.314408	0.203843
FLJ30092	-0.000572294	0.998202
KIAA0586	0.126551	0.616803
C1orf2	-0.294048	0.236259
ZNF407	0.147431	0.559357
;PGM5	-0.307619	0.214309
LOC170371	0.100175	0.692481
C5orf13	0.00424785	0.986653
LOC202459	0.0522509	0.836864
TNNT1	-0.314497	0.203708
YAP	0.461278	0.0540036
C20orf4	0.0897997	0.723074
VGLL4	0.385737	0.113888
ZCCHC7	-0.101279	0.689251
CIRH1A	0.300096	0.226306
HCC-4	0.310776	0.209399
C2ORF4	0.167322	0.50693
PTD012	0.259776	0.297865
ALS2CR10	-0.13444	0.594825
ZNF229	0.0627556	0.804615
LOC129614	0.630043	0.0050709
ZNF543	-0.12772	0.613527
ZNF304	-0.192266	0.444672
TTC17	0.62981	0.00509215
TP73	-0.0360978	0.886922
NUP50	0.0827614	0.744061
ATXN7L4	0.401264	0.0988585
LEMD2	0.323698	0.190075
ENTPD7	0.0577798	0.819857
NME1	0.329931	0.181193
NME3	-0.109889	0.664239
TREX1	-0.199881	0.426487
RAD54L	0.235825	0.346156
C9ORF156	0.173871	0.490195
GTF2H2	-0.0673102	0.790723
POLE1	-0.0585496	0.817494
MPG	NA	NA
OGG1	NA	NA
ZNF11B	0.375814	0.124303
PPARBP	0.370877	0.129728
FOXD1	-0.0487304	0.847729
FOXA1	-0.182486	0.468598
BM045	-0.213754	0.394389
NFAT5	-0.0611776	0.809442
CHES1	0.39091	0.108711
FOXC1	0.438317	0.0688409
MAD	-0.0615402	0.808332
KIAA1922	-0.284875	0.251881
TRIM6-TRIM34;TRIM34	-0.24915	0.318763
TNFRSF11B	0.628958	0.00517058
TFCP2L3	0.335853	0.173015
SBZF3	0.0605617	0.811327
FOXP2	-0.238629	0.340282
ZNF312	-0.21805	0.384725
MPRG	0.0369999	0.884113
ISL2	0.205847	0.41252
CALR3	0.307832	0.213975
HSFY1;HSFY2	0.136785	0.588355
MGC17403	0.0915322	0.717936
MYO18B	0.360304	0.141898
THRAP5	-0.06739	0.79048
DBP	-0.419768	0.0828775
NRBF2	0.0184926	0.941941
RAVER1	-0.0634196	0.802586
ZNF638	0.215472	0.39051
IAN4L1	0.151384	0.548753
FNBP3	0.288322	0.245935
DJ467N11.1	0.239525	0.338416
PWCR1	0.158853	0.528962
NFKB1	0.378679	0.12123
JMJD1A	0.385509	0.11412
KLHL12	0.208249	0.406966
ING4	-0.118487	0.639595
C20orf19	0.216031	0.389251
ZNF266	0.316633	0.200488
PPP5C	-0.437355	0.0695222
MK-STYX	-0.212243	0.397821
FLJ12436	0.403911	0.0964458
ILKAP	0.316401	0.200836
DUSP3	-0.190048	0.450042
ZNF131	0.628882	0.00517759
PTPRN2	0.208647	0.40605
DRIM	0.197913	0.43115
CYP3A43	0.628291	0.00523259
MDM2	-0.126248	0.617656
FLJ21125	0.314943	0.203033
MTCP1	-0.0965595	0.703093
FLJ12671	0.266179	0.285683
MIA	0.356936	0.145935
ANGIOPOIETIN-2B	-0.048056	0.849814
KIAA1107	-0.151015	0.549738
MGC26989	0.188912	0.452806
LTBP4	-0.0715785	0.777758
KIAA1467	-0.186308	0.459173
DDX43	0.233236	0.351631
MGC10433	0.0882068	0.727808
BCLAF1	0.446484	0.0632544
TIA1	0.319819	0.195746
FXR2	-0.272908	0.273213
RPN2	0.626881	0.00536578
APG5L	0.358919	0.143548
KIAA0664	-0.304125	0.219829
CXXC5	-0.281837	0.257193
ACBD6	0.0458008	0.856792
RPS15A	0.0169654	0.946729
DUFD1	-0.133617	0.597102
MYH14	0.387416	0.112189
KIAA0701	0.174513	0.488569
TNNI3K	-0.198836	0.428959
CAMK2B	-0.237551	0.342533
NLK	-0.212183	0.397958
PKMYT1	-0.0971175	0.701451
EPHB2	0.334986	0.174196
RPS6KA4	0.160937	0.523499
PTK9	0.289939	0.243178
FAM14B	-0.149341	0.554223
C20orf54	-0.298143	0.22949
MAP17	-0.19137	0.446838
ABHD2	0.333251	0.176577
GPAA1	-0.266891	0.284347
PIGQ	-0.232382	0.353447
RHEBL1	0.379982	0.11985
RASGEF1A	-0.302044	0.223159
TRIM23	-0.14859	0.556238
RAB30	-0.0371407	0.883675
ARHGEF1	-0.197183	0.432884
SRGAP1	-0.290838	0.241654
RGS6	-0.115723	0.647481
GPR43	0.161389	0.522319
T	0.626032	0.00544728
TACR1	-0.108032	0.669606
TAS2R13	-0.387883	0.11172
TRAR1	0.380219	0.1196
GPR73	0.385201	0.114434
ZBTB33	0.229236	0.360184
SOCS3	0.108028	0.669617
PIK3C2A	-0.262202	0.293214
PLCZ1	0.00782716	0.97541
PDZK2	-0.070617	0.780674
ASB4	-0.364685	0.136763
DDX47	0.625959	0.00545437
WNT16	-0.170537	0.49868
IFNA7	-0.263657	0.290444
WNT9A	-0.0392941	0.876978
EFNA2	-0.281944	0.257006
PIP5K2C	-0.239487	0.338495
IL13RA2	0.05141	0.839457
IL6ST	-0.0308483	0.903287
CXCL5	-0.0717515	0.777234
TNFSF7	-0.0249899	0.921594
VPREB3	0.15338	0.543431
DDIT4L	0.0342729	0.892606
LTA	0.0686784	0.786561
IL7	-0.265746	0.286497
GBP4	0.0855047	0.73586
LZ16	0.229605	0.35939
LOC204474	0.0338687	0.893866
FLJ31514	-0.142148	0.573669
PVRL1	0.625217	0.00552646
CLCN5	0.415958	0.0860025
CLCN2	-0.145927	0.563416
SNF1LK	0.624931	0.00555452
NSMAF	0.425297	0.0784924
RGS19	0.160991	0.523358
RGS14	-0.183134	0.466993
PL6	-0.210976	0.400709
PPFIA3	0.231547	0.355229
CCL19	0.139271	0.581528
CENTD2	-0.251091	0.314882
FLJ20397	0.397773	0.102106
RASSF1	0.209195	0.404789
C11orf13	-0.0462238	0.855482
GPR115	-0.166498	0.509053
FLJ32796	-0.0246233	0.922741
C7orf9	0.216008	0.389304
PNAS-4	0.358687	0.143826
SDF2L1	0.624214	0.00562521
SEC14L4	0.160083	0.525737
DKFZp434F142	-0.467736	0.0503011
GLRA3	0.251764	0.313543
CHRNB3	0.0283134	0.911203
CHRND	0.165475	0.511696
SLC16A5	-0.0781592	0.757879
SLC16A9	0.30814	0.213493
SLC16A14	-0.146428	0.562062
SLC16A11	-0.199151	0.428215
MARVELD1	-0.249838	0.317382
KCNE3	0.191248	0.447133
CKLFSF7	-0.292226	0.239311
P2RX5	0.0458373	0.856679
KIAA0090	0.201031	0.423776
FLJ23322	0.222506	0.374841
C14orf114	0.41718	0.0849912
SCO1	0.0849294	0.737578
MGC19604	0.171695	0.495726
C10ORF137	0.289584	0.243782
LOC92979	-0.22452	0.37042
DCHS2	-0.119856	0.635705
PCDHB13	0.0897129	0.723332
PCDHA9	-0.172571	0.493496
FRAS1	-0.229774	0.359027
PCDHB9	-0.0936352	0.711715
PCDHB1	-0.0563233	0.82433
CLECSF8	-0.187026	0.457413
ABLIM1	0.0519736	0.837719
KRT4	-0.239623	0.338214
DST	0.225451	0.368387
ARHGAP15	0.0102279	0.967871
KIAA1200	0.193239	0.442326
KRT20	-0.106954	0.672728
KRT24	0.108841	0.667267
DOCK2	-0.254325	0.308479
MGC4368	0.439953	0.0676937
PITPNB	0.33175	0.178654
FOLR1	-0.281481	0.257821
KIAA0657	0.222357	0.375171
KIAA0528	0.140815	0.577305
LAPTM5	-0.290923	0.24151
PAEP	-0.217318	0.386363
TUSC4	0.620769	0.00597539
IF	-0.301054	0.224755
PMPCB	0.353949	0.149582
SLC19A3	0.620023	0.00605341
GZMA	0.187323	0.456685
CECR5	0.283558	0.254175
XPNPEP1	0.467964	0.050174
SUPT16H	0.218709	0.383256
FLJ32569	-0.0130005	0.959167
KIAA0605	-0.238091	0.341405
C1RL	-0.0683602	0.787529
WDR37	-0.421484	0.0814982
ADAMTS17	-0.211426	0.399681
LRP1B	0.110531	0.662388
GZMM	-0.156423	0.535365
ADAMTS4	0.119008	0.638114
LAMA5	0.148917	0.555359
PTPNS1	-0.145103	0.565644
SELPLG	-0.289425	0.244054
HAPLN3	-0.111749	0.658879
PKP3	-0.337698	0.170519
CD96	0.263184	0.291344
ROBO1	0.158458	0.530001
NRXN2	-0.353495	0.150141
SLC27A2	0.164932	0.513102
ABCD3	0.263389	0.290953
PCCA	0.253651	0.309807
ACOX2	0.134882	0.593605
CPT2	-0.135632	0.591533
DDB2	-0.186386	0.458981
SLC3A1	0.16769	0.505982
RUFY2	0.619722	0.00608517
LOC89944	-0.000510639	0.998396
GLB1L	-0.0121857	0.961725
FLJ10408	0.0892568	0.724686
GALGT	-0.0825566	0.744675
MINA	-0.287096	0.24804
RHBDF1	-0.0931102	0.713266
DHX36	0.0391296	0.877489
FLJ12953	-0.0598058	0.813643
TTLL2	-0.219829	0.380763
ADPRH	0.199043	0.42847
SEMA6D	0.105752	0.676215
SEMA3A	-0.171211	0.496959
SEMA6C	-0.147949	0.557963
FLJ11710	0.0595038	0.814569
TNNT2	-0.38087	0.118916
TNNT3	-0.0180624	0.943289
VAMP5	0.137259	0.587051
CSRP3	-0.0196255	0.93839
CXORF40	0.170839	0.49791
DHRS6	-0.0486968	0.847833
UAP1	0.204946	0.414612
FAH	0.0598428	0.81353
DHRS8	-0.15215	0.546709
IDS	0.404535	0.0958836
CLECSF2	0.16932	0.501794
C4orf8	-0.148439	0.556644
KMO	-0.0113353	0.964394
ABHD6	-0.0645792	0.799046
ABHD8	-0.222838	0.37411
TSTA3	-0.302873	0.221828
HSD3B7	0.375045	0.125138
STARD5	-0.22179	0.37642
HSD17B3	0.0540891	0.831201
MFI2	-0.176191	0.484333
TOP1	-0.242617	0.332028
HRMT1L4	-0.257779	0.301729
NRL	-0.17688	0.482598
POU3F4	-0.302198	0.222911
ERCC6	0.0521934	0.837041
GCGR	-0.162799	0.518642
RSHL1	0.0643979	0.7996
PVALB	-0.141197	0.576261
HCMOGT-1	-0.3557	0.147436
BVES	-0.179498	0.476034
ARHGDIB	-0.145611	0.564269
ID3	-0.0722182	0.77582
C2orf28;C2ORF28	0.314088	0.204329
FLOT1	0.107606	0.67084
PCP4	-0.377426	0.122567
NES	-0.0807246	0.750168
GBA3	0.617748	0.00629672
RNF103	-0.0609808	0.810044
ACTR3	0.172328	0.494114
LMNB2	-0.110346	0.662921
CRYGS	0.180235	0.474196
KIAA0469	0.274105	0.27103
LOC376036	0.110728	0.661819
LOC377455	-0.214744	0.392152
LOC377451	0.0142956	0.955103
LOC377447	-0.00661814	0.979207
LOC376080	0.01185	0.962778
LOC285205	0.279	0.262219
LOC376429	-0.135242	0.59261
OR6X1	0.180521	0.473482
CASC2	0.130872	0.604727
OR4D5	0.165071	0.512743
OR5AS1	0.0788145	0.755907
LOC219463	-0.0190463	0.940205
LOC221278	0.176384	0.483846
NALP13	-0.203707	0.417502
KRTAP20-1	0.29534	0.234111
KRTAP13-3	0.0199715	0.937306
SLC24A1	-0.0144708	0.954554
TULP1	-0.167699	0.505958
OPN1MW;OPN1LW	-0.263397	0.290939
LOC375355	0.617008	0.0063776
SPAG9	0.405513	0.0950065
MOAP1	0.210997	0.400661
DDX3X	0.0503571	0.842705
TNP1	-0.2676	0.283022
LOC378330;LOC377542	-0.211097	0.400432
SLC35D3	-0.202543	0.420225
LOC378304;LOC377520	0.181762	0.470396
LOC375241	0.134451	0.594795
LOC374513	-0.0959506	0.704885
LOC375188	0.335021	0.174149
MAG	0.0479768	0.850059
XAGE-4	0.221183	0.37776
PRO0038	-0.230071	0.358388
P101-PI3K	-0.0371163	0.883751
LOC345611	0.0868417	0.731873
PP12613	0.0927215	0.714415
LOC375252	0.130167	0.606691
C6orf78	-0.353945	0.149586
LOC148354	0.183703	0.465586
LOC283381	0.045734	0.856998
LOC374467	0.0712547	0.77874
LOC340536	0.153104	0.544165
FLJ34907	-0.0069339	0.978216
TAFA4	0.158552	0.529754
MAMDC1	0.191973	0.44538
LTBP1	-0.331261	0.179334
LOC340148	-0.323246	0.19073
LOC90075	0.122736	0.627548
PRICKLE2	0.305922	0.216978
LOC283658	-0.156919	0.534055
LOC374362	-0.057518	0.82066
VGLL2	0.217671	0.385573
MGC34824	0.101797	0.687736
HE9	-0.153518	0.543063
LOC375412	0.253682	0.309747
LOC375005	0.0857836	0.735028
LOC474358	-0.0852264	0.736691
MGC44328	0.104297	0.680447
LOC375754	-0.389831	0.109777
LOC56964	0.113374	0.654208
FLJ23703	0.161995	0.520738
C21ORF121	-0.0892709	0.724644
RPLP0P2	-0.131782	0.602195
LOC158230	0.346929	0.158397
LOC253805	-0.365513	0.135807
NY-SAR-41	0.368063	0.132893
FLJ25402	0.436511	0.0701243
KCNC2	0.248212	0.320647
FLJ14009	-0.135744	0.591224
FLJ31842	0.0621088	0.806593
LPHN3	0.022602	0.929067
VMP	0.220634	0.378977
MGC40222	0.41106	0.0901433
FLJ12704	0.0389072	0.878181
PWP1	0.616893	0.00639016
M41	0.219907	0.380588
LOC199692	0.208988	0.405264
FLJ31132	-0.0830465	0.743208
KIAA1940	-0.263809	0.290156
MGC34923	0.362749	0.139015
C9orf24	0.059138	0.81569
FLJ40298	0.196166	0.435309
LOC340528	0.110292	0.663078
BTG1	0.616646	0.00641738
LOC374443	-0.182384	0.468851
C18ORF17	0.616606	0.00642181
MGC46719	-0.41035	0.0907563
THAP5	-0.125052	0.621016
LOC150837	-0.0878447	0.728885
LOC339210	0.268004	0.282268
DKFZp434I1020	-0.188439	0.453959
C10ORF89	-0.0289206	0.909306
FAM44A	0.388615	0.110987
C9ORF26	-0.04347	0.864014
C7orf23	-0.134282	0.595262
FLJ21827	0.320961	0.194066
PDXK	-0.391966	0.107676
C2ORF23	0.0998004	0.693577
XTP2	-0.0905426	0.72087
DER1	-0.254889	0.30737
WIZ	0.0193741	0.939178
E2F4	0.615785	0.00651299
LOC200933	0.348503	0.15639
FLJ10569	-0.468261	0.0500091
MT	-0.303309	0.221131
PTRF	0.00265661	0.991653
NFS1	-0.122295	0.628792
NEXN	0.0444497	0.860977
C14orf139	0.0817518	0.747087
CKLFSF2	-0.15859	0.529655
ZSWIM3	0.222019	0.375914
MGC25181	0.0113608	0.964314
TRIP4	0.028116	0.91182
MGC4504	-0.250663	0.315734
HSC20	-0.165445	0.511776
DKFZp547H236	-0.117454	0.642537
GTPBP3	0.24894	0.319183
ZNF268	0.420964	0.0819142
LOC283849	-0.146502	0.561861
NCAM1	0.046269	0.855342
PROL3	0.189837	0.450555
CCNDBP1	0.423056	0.0802489
DKFZP564O123	0.269541	0.279411
CFDP1	0.29482	0.234973
BC008967	0.172132	0.494612
NUP98	-0.157075	0.533645
TNPO2	-0.026473	0.916955
SLRN	0.350341	0.154069
NDUFA6	0.226339	0.366453
C16orf5	0.150434	0.551292
GMEB1	0.276761	0.266227
UNC84A	-0.165358	0.512001
NUDT4	-0.238422	0.340713
NUDT10	0.143813	0.569141
GUCY2D	0.0296367	0.907069
LOC81558	-0.150501	0.551114
PRIM2A	-0.0501678	0.84329
SIRT1	0.282864	0.255389
BAT8	0.0572012	0.821633
MSL3L1	-0.342528	0.1641
EHMT1	0.194752	0.438691
MGC10561	-0.174473	0.488671
HMG17L1	0.186803	0.457958
ZNF436	-0.301235	0.224463
FLJ21616	0.165832	0.510773
SCC-112	-0.131493	0.602998
NSD1	0.119031	0.638048
CRAMP1L	-0.177663	0.48063
PHF17	0.133876	0.596385
ZNF430	-0.449489	0.0612861
ZNF473	0.214574	0.392535
SUHW2	-0.403184	0.0971037
ZNF626	0.238238	0.341097
ZBTB8	0.053065	0.834355
FLJ14297	0.215817	0.389732
DMRTC2	-0.0454639	0.857835
AML2	-0.408502	0.0923631
ZNF44	0.331974	0.178343
UHRF1	0.0182493	0.942704
FLJ31875	0.0628967	0.804184
RORC	0.404641	0.0957882
ZNF41	0.168964	0.502709
ALX3	0.183869	0.465177
TRIT1	0.381041	0.118737
FLJ10375	-0.0472539	0.852295
RAI14	-0.115987	0.646726
XTP7	0.615112	0.00658842
AARS	0.235523	0.346792
AARSL	-0.178754	0.477896
FLJ10581	-0.0469478	0.853242
SFRS14	0.0724114	0.775234
PNPT1	0.411956	0.0893758
ELL3	-0.151348	0.548849
FLJ10276	0.256311	0.304586
SYAP1	-0.0659721	0.794798
RNF141	0.119721	0.636087
HMGB3	0.0833961	0.742162
NFIC	-0.327286	0.184927
KLF5	0.387373	0.112233
OR10J1	0.614846	0.00661853
NFE2L3	0.0192086	0.939697
DKFZp667M2010	0.397582	0.102286
KPNA5	0.614809	0.00662274
ARD1	-0.253477	0.31015
ICMT	0.0357312	0.888063
DPM1	0.0558397	0.825816
B3GNT4	-0.215509	0.390426
B3GALT2	0.290821	0.241682
SIAT8B	0.281513	0.257764
SPG21	-0.0643244	0.799824
ENTPD6	0.245602	0.325926
PECI	0.614767	0.00662746
C6ORF129	-0.288121	0.246279
FLJ10700	0.186575	0.458518
SS18;SSXT/SSX4V FUSION	0.153077	0.544237
ARHGEF18	0.144452	0.567407
ZFR	0.392181	0.107465
ANAPC4	0.0541068	0.831147
ANAPC10	-0.167408	0.506707
GFI1B	0.256865	0.303505
RBL2	-0.170284	0.499327
TERF2	-0.0149174	0.953153
MGC2494	-0.171632	0.495886
QTRTD1	-0.263819	0.290138
RPS2	-0.23846	0.340633
RPS3	-0.265547	0.286872
RPL4	-0.230201	0.35811
RPL29	-0.0463901	0.854967
RPS5	0.0200629	0.93702
RPL12	-0.156399	0.535428
GTDC1	0.0215204	0.932454
GPT	-0.121682	0.630526
FLJ11827	-0.115715	0.647504
COMTD1	-0.000643832	0.997977
GSK3A	-0.34262	0.16398
VRK1	-0.186322	0.459138
CRELD1	-0.0586096	0.81731
JAK2	0.1975	0.432131
SDPR	-0.00812042	0.974489
STK29	-0.0465275	0.854542
TGFBR2	-0.0217549	0.93172
KSR	0.0361588	0.886732
CABP7	-0.202647	0.419982
EFHC2	-0.219047	0.382501
S100A11P	-0.314381	0.203884
ANXA7	0.039535	0.876229
MT1G	0.120732	0.63322
HEPH	0.223101	0.373532
MT1B	-0.139256	0.581568
APG16L	-0.182722	0.468015
LANCL1	-0.428866	0.0757532
GNAO1	-0.157264	0.533145
EDG8	-0.0849835	0.737416
VIPR2	0.304946	0.218523
GPR65	0.449562	0.0612385
RGS17	-0.102986	0.684266
PIP5K1B	0.183106	0.467064
EIF3S6	-0.112475	0.656791
EIF3S8	-0.207243	0.409288
FKBP9L;FKBP9	-0.0875083	0.729887
PFDN2	0.20862	0.40611
TCP1	0.44818	0.0621373
LRRC8	0.269484	0.279516
LRRC5	0.0468491	0.853547
FAD158	0.192244	0.444724
UTRN	0.15257	0.545587
DKFZp434C196	0.136842	0.588197
NPAT	-0.160048	0.525828
HSF4	0.040479	0.873296
RAMP	-0.261627	0.294312
NCRMS	0.611738	0.00697774
LY64	0.350598	0.153745
PTX3	0.130136	0.606776
LTB4R	0.101231	0.68939
FLJ23447	-0.1387	0.583092
UBE2E3	0.611464	0.00701022
LAG3	-0.328955	0.182564
TNFRSF9	-0.102829	0.684724
ZNF148	0.10497	0.678489
CHS1	-0.0212089	0.93343
KLRC2;KLRC3	0.366609	0.134549
CACNA1D	-0.265006	0.287892
CSN2	0.00570712	0.982069
LOC378370	0.611444	0.00701248
CACNB4	-0.109593	0.665093
SLC7A2	-0.3057	0.217329
SLC12A5	0.249945	0.317169
ICK	0.15451	0.54043
ARR3	0.317998	0.198447
PDE6A	-0.223683	0.372254
PPFIA1	0.0586212	0.817275
TNFRSF17	-0.203835	0.417202
APLN	0.305767	0.217223
PIK3R2	0.431412	0.0738431
LIM	-0.143412	0.570229
CAPS	-0.401404	0.0987292
CYP17A1	0.609291	0.00727152
FBXO34	-0.240955	0.335453
EMR3	0.609224	0.00727978
SNX19	0.020685	0.935071
KCNJ1	0.0724318	0.775173
CNNM2	0.175491	0.486098
LOC63928	-0.028598	0.910314
KCTD6	-0.20563	0.413024
KCNK13	0.398016	0.101877
KCNK7	0.381334	0.11843
ACRC	0.0913664	0.718427
KCNK10	0.1177	0.641838
STX17	0.268994	0.280424
DSCR3	-0.0787078	0.756228
SORCS2	-0.141405	0.575695
SEC23IP	-0.191743	0.445936
BAT3	0.444662	0.0644705
EI24	-0.0127568	0.959932
MUC1	-0.122424	0.628428
TRIM32	0.0398976	0.875103
DKFZP686I15217	-0.10368	0.682244
TXNDC2	-0.0853671	0.736271
PDIP	-0.280884	0.258875
BOC	-0.332305	0.177884
FLJ10378	-0.299677	0.226987
MC1R	-0.462922	0.0530425
FLJ40427	0.155127	0.538794
YAF2	0.607541	0.0074878
LRRC4B	0.259798	0.297822
C19orf6	-0.148964	0.555233
NDE1	0.104399	0.680149
RANBP9	-0.0363944	0.885998
VAMP3	-0.175191	0.486856
CPLX2	-0.00087942	0.997237
HPS1	0.134846	0.593703
TOM1L1	0.28968	0.243619
BET1	-0.200401	0.42526
SEC31L1	0.134204	0.595478
COPA	0.254511	0.308113
ARF3	-0.371521	0.129011
PMP2	-0.0213269	0.93306
KIAA0692	-0.295504	0.233838
SLC13A2	0.607049	0.00754946
LOC283867	0.606709	0.00759235
RHCG	0.306053	0.216771
ABCA1	-0.209813	0.403372
TCN1	0.0741026	0.770117
LOC283130	-0.378979	0.120911
CASP6	-0.250393	0.316273
DPEP2	0.194967	0.438177
FAP	-0.365064	0.136325
KIAA1414	0.187433	0.456416
DKFZp434I1735	0.247021	0.323051
DKFZP434I2117	0.328679	0.182954
CASP1	0.0599997	0.813049
C7orf25	0.444448	0.064614
SGCE	-0.212716	0.396745
SORBS1	-0.0740245	0.770353
COL17A1	0.0539512	0.831626
FLJ00133	-0.241417	0.334498
JAM2	0.276343	0.266979
ICAM3	0.299567	0.227166
ICAM4	-0.42515	0.0786065
ICAM5	-0.283004	0.255145
MLP	-0.108058	0.669531
SPINT2	-0.0371944	0.883508
MSN	-0.0225506	0.929228
AAMP	-0.0905866	0.720739
BAL	0.129291	0.609134
ASTN2	-0.032329	0.898667
TNFSF10	-0.0126809	0.96017
EFS	0.264944	0.288009
PIPOX	0.279027	0.262169
DIO3	0.024709	0.922473
NMT1	0.335143	0.173982
NDUFA11	-0.253537	0.310033
PPP2CZ	-0.313489	0.205239
FLJ37964	-0.0662965	0.79381
AANAT	0.162558	0.519269
ALDRL6	0.204488	0.41568
NAGS	-0.128611	0.611033
LAMP1	0.204944	0.414617
WARS	-0.110736	0.661796
MGC71993	-0.198629	0.42945
FLJ23441	0.393035	0.106634
KIAA0980	0.296335	0.232464
KIAA0672	0.291008	0.241367
KIAA1688	-0.0340608	0.893267
USP28	0.0749775	0.767473
USP20	-0.273124	0.272818
USP35	-0.380901	0.118884
CYLD	0.17349	0.491162
C9ORF105	0.0504147	0.842528
LOC203859	0.606261	0.00764912
FBXO9	0.323584	0.19024
UPB1	-0.25657	0.30408
IQCE	-0.0984831	0.697439
VNN2	-0.0977421	0.699615
DPYSL5	-0.392316	0.107334
TKTL1	0.0934318	0.712316
SOD1	0.180853	0.472656
KIAA0467	0.145063	0.565753
CCS	0.0755437	0.765764
FLJ12998	0.00720955	0.97735
D6S2654E	0.269185	0.28007
BG1	0.143973	0.568707
AGTPBP1	-0.214393	0.392945
UGT2B7	-0.180385	0.473822
KIAA1463	0.374767	0.125441
LYPLA3	0.17494	0.487489
BTN2A1	0.220342	0.379624
C14orf104	0.105531	0.676859
PRO2852	0.0606996	0.810905
TRIM43	NA	NA
BTNL8	-0.0850492	0.73722
CLECSF12	-0.164574	0.514031
TIMELESS	0.311631	0.208082
BGLAP	-0.202488	0.420352
F13B	-0.0172542	0.945823
ZP2	0.0527004	0.835478
HCG2P7	0.605336	0.00776753
HB-1	0.605092	0.00779902
LOC374468	0.604466	0.00788018
ANGPTL2	0.0108876	0.9658
KLF3	-0.24962	0.317821
DIXDC1	-0.0810397	0.749222
MGC3130	-0.198073	0.43077
C18ORF9	-0.249629	0.317801
CCDC9	0.235289	0.347284
ATRN	-0.110707	0.66188
FXC1	0.276905	0.265967
ATAD1	0.187624	0.45595
SPAG1	0.0367539	0.884879
FLJ10996	0.604457	0.0078813
LOC138948	0.138248	0.584332
KCNIP1	-0.0935579	0.711943
RAPSN	-0.0304556	0.904512
DRD5	-0.188905	0.452822
OR6B1;LOC378395	-0.115676	0.647614
TAS2R38	-0.157047	0.533719
OC90	-0.143421	0.570205
PDCL3	0.604248	0.00790855
OR2T12;OR2T8	-0.366483	0.134694
TDRD7	-0.127673	0.61366
TDRD1	-0.149789	0.553019
PSG4;PSG7	-0.363013	0.138707
CFHL3	-0.132789	0.599398
DKKL1	-0.385977	0.113644
SCGB1D2	-0.149215	0.554559
LCP1	0.0226106	0.92904
UBE2L6	-0.21897	0.382673
UBE2B	0.27499	0.269425
IGF2	0.0147725	0.953607
FTS	0.0924844	0.715117
RABGGTA	-0.092957	0.713719
TOSO	0.130256	0.606443
LOC90632	-0.186026	0.459865
LOC256939	0.18391	0.465077
LOC157273	-0.209946	0.403066
SPANXB2;SPANXB1;SPANXE	0.603816	0.00796526
LOC377909	-0.169012	0.502585
LOC374397	0.00341672	0.989265
LOC374453	-0.245608	0.325914
LOC376857	0.0319545	0.899835
LOC376811	-0.0863312	0.733394
LOC282992	0.0641666	0.800305
LOC253573	-0.32651	0.186033
FLJ00384	0.26875	0.280878
LOC375784	-0.179361	0.476377
SELV	-0.394634	0.10509
LOC340069	-0.327758	0.184257
MPN2	0.272675	0.273638
LOC150384	0.188218	0.454497
C6ORF191	-0.261341	0.294859
FLJ30668	0.0705323	0.780931
C21orf74	0.29428	0.235872
CXORF42	-0.103318	0.683299
GPR120	0.0458171	0.856741
LOC374422	0.140832	0.577257
MGC24125	0.109591	0.6651
C14orf115	0.296985	0.231393
SYNPO	-0.0561437	0.824881
LOC374864	0.102478	0.685749
LOC339226	-0.291901	0.239859
FLJ40919	-0.0329158	0.896837
LOC283726	-0.260725	0.29604
C8orf15	0.073401	0.772239
FLJ12975	0.253929	0.30926
FLJ37549	0.260472	0.296527
FLJ38359	0.119588	0.636464
KIAA1648	-0.307598	0.214341
LOC153577	0.340076	0.167337
DKFZP434I092	-0.289612	0.243735
FLJ11082	0.0956278	0.705836
FLJ20054	-0.1204	0.63416
PLEKHA9	0.603311	0.00803176
MGC9712	-0.293576	0.237047
LOC199920	-0.328187	0.183649
LOC374556	-0.366337	0.13486
LOC284555	-0.219004	0.382597
C21orf90	-0.0802617	0.751558
FLJ14397	0.226209	0.366737
TNIP3	0.226793	0.365466
PPARA	-0.0633095	0.802923
FLJ30707	-0.454568	0.058064
DKFZp727G131	-0.00561962	0.982344
DKFZP434G072	0.286311	0.249394
LOC401067	0.287321	0.247653
FLJ33761	-0.0189143	0.940619
LOC284462	-0.072292	0.775596
C1QTNF4	-0.254026	0.309067
FLJ12716	-0.103035	0.684123
FLJ10786	-0.39025	0.109362
SSX2	-0.116511	0.645228
WINS1	0.104303	0.680428
LOC284208	-0.450826	0.0604252
LOC374690	-0.242058	0.333177
DKFZp434O1230	-0.0265068	0.91685
C20orf166	-0.295815	0.233323
C18ORF19	-0.0262705	0.917589
FLJ32786	-0.216673	0.38781
MGC34830	0.168016	0.505144
MGC12965	-0.0251873	0.920976
C21orf56	-0.391875	0.107764
LOC51161	-0.0681329	0.78822
FLJ20847	0.00625782	0.980339
PLAC4	0.247524	0.322033
LOC133957	0.283067	0.255033
CHSY1	0.17464	0.488247
SMYD5	-0.249288	0.318484
LOC119710	0.279079	0.262078
DKFZP564O1664	0.0622804	0.806068
KIAA1002	0.140354	0.578565
FLJ20241	-0.181847	0.470184
MUC6	0.258519	0.300293
FLJ20105	0.603018	0.00807056
C1ORF43;C1orf43	0.251844	0.313383
SDBCAG84	0.0186979	0.941298
ARMET	0.401273	0.0988493
LOC91585	-0.195195	0.437631
HBLD1	0.307753	0.214098
NID67	0.130484	0.605806
C12orf22	0.00870478	0.972654
MMRP19	-0.016138	0.949324
GK001	0.36747	0.133566
FLJ00179	-0.0702645	0.781743
ZBTB3	0.407539	0.0932095
FLJ14816	-0.338973	0.168808
SPIC	0.193796	0.440986
BHLHB5	-0.28172	0.257399
ZNF225	-0.31864	0.197493
ZNF192	-0.318911	0.19709
BARX2	0.0636664	0.801833
NR2E1	0.119633	0.636337
HIST1H1C	0.114888	0.649869
H1F0	-0.0529487	0.834713
FLJ11021	0.33154	0.178946
ERAL1	0.37616	0.123929
NAP1L2	0.189052	0.452464
CDK7	0.602136	0.00818837
HIST1H4J	0.0860835	0.734133
HIST1H4E	0.165405	0.511878
RFC5	0.25579	0.305606
FLJ20422	0.444791	0.0643834
NOP5/NOP58	0.601785	0.00823575
RFC3	0.133594	0.597166
PMS1	0.133327	0.597906
MLH3	-0.0262164	0.917758
MLH1	0.0772063	0.760749
PMS2	NA	NA
ZNF193	0.267552	0.283111
MEOX1	-0.212036	0.398291
E2F1	-0.0832851	0.742494
ETV6	0.208447	0.40651
MAFG	-0.367775	0.13322
BAZ2B	0.135041	0.593163
SIX1	-0.244656	0.327853
TP73L	-0.148748	0.555814
ETV7	0.196448	0.434636
FOXA3	0.0349526	0.890488
SP110	0.112497	0.656728
STAT2	-0.362107	0.139768
LOC404266	-0.465648	0.0514767
KIAA0298	-0.0935148	0.71207
CAGL79	-0.126994	0.615561
KIAA1618	0.254396	0.308339
ZNF488	-0.183663	0.465685
CAT	0.600851	0.00836256
ZNF224	0.139924	0.579739
LOC285924	-0.0586629	0.817147
KIAA1853	-0.21984	0.380737
GTF3C2	0.441331	0.0667385
GTF3C5	-0.153927	0.541978
RFT1	0.600487	0.00841236
AE2	0.0662154	0.794057
C10orf1	-0.0841996	0.739758
RRN3	-0.0310725	0.902587
ISGF3G	0.0246795	0.922565
FLJ13391	-0.0840873	0.740094
FLJ11171	0.0881883	0.727863
KIAA0179	-0.0648396	0.798252
SNRPB2	0.0248173	0.922134
SFPQ	-0.369982	0.130729
SNRPD3	0.393069	0.106601
DDX39	0.41489	0.0868933
ADIPOR1	0.0416121	0.869778
TRIP3	0.114897	0.649842
ZNF9	0.130576	0.605549
PQBP1	-0.0921419	0.71613
NR4A1	0.025012	0.921525
IRF1	0.310963	0.20911
DPF2	-0.309975	0.210637
HSF1	0.000326418	0.998974
CCT2	0.600133	0.00846116
PRKCE	0.320285	0.195059
CDKL5	0.0992441	0.695207
C9orf96	-0.0236309	0.925846
LOC91807	0.0373014	0.883175
LOC126520	-0.171194	0.497003
FERD3L	0.220891	0.378408
KIAA1199	-0.0652395	0.797032
EDEM1	-0.270648	0.277364
ALG6	0.186156	0.459546
MAN1A1	-0.179373	0.476346
MAPK8IP2	-0.137407	0.586642
MAP3K7IP1	0.150199	0.551923
PITRM1	-0.212045	0.398271
DBNL	-0.453234	0.0588973
KIAA0284	-0.368113	0.132836
FLJ14721	-0.0855176	0.735821
LOC118430	0.0550136	0.828356
EMCN	-0.153797	0.542322
SAGE1	-0.297154	0.231113
dJ383J4.3	0.0335665	0.894808
LMAN1	0.453567	0.0586886
MGC33962	-0.204919	0.414675
SDCCAG10	0.31893	0.197062
PPIL2	-0.0697826	0.783206
EIF4A1	-0.286032	0.249875
ARL6IP	0.0929323	0.713792
SRP19	0.218458	0.383814
TLOC1	0.453874	0.0584963
MRPL27	0.178913	0.477497
MRPL12	-0.257602	0.302071
MRPL13	0.047386	0.851886
C6orf150	0.600128	0.00846179
GADD45B	0.3576	0.145133
MRPL40	0.423646	0.0797839
C7orf32	0.181995	0.469817
MRPL3;	0.204348	0.416005
FGFR2	-0.0847989	0.737967
MAPK3	-0.255359	0.306449
FLJ14494	0.371503	0.129032
CSNK1G2	-0.326779	0.185649
RAGE	-0.204903	0.414713
STK6	-0.238155	0.34127
CDK2	-0.279982	0.260473
MGC16169	0.103136	0.683829
LRRC1	-0.0930128	0.713554
FLJ22688	-0.279984	0.260469
SDC1	0.0484059	0.848732
SERP1	-0.208708	0.405909
AEGP	-0.11361	0.653531
LMAN1L	0.0993919	0.694774
C14ORF171	-0.255283	0.306597
MGC33839	-0.145903	0.56348
RABL5	-0.0407931	0.872321
RAB4A	0.108693	0.667695
HRAS	0.0441074	0.862037
RAB22A	-0.0966245	0.702901
ARHE	0.115761	0.64737
RAC3	-0.189967	0.45024
KIAA1961	-0.130527	0.605687
RAB37	-0.135249	0.592589
FLJ12439	0.599072	0.00860852
OR52K3P	0.0227403	0.928634
MRGX3	0.125022	0.621102
GPR88	0.224249	0.371013
GPR82	-0.0959056	0.705018
HRH4	-0.147668	0.558718
CHODL	0.599058	0.00861051
ARHGEF11	-0.378335	0.121597
DGKA	-0.162594	0.519176
SDCBP2	-0.269722	0.279075
TNS	0.247013	0.323066
PLCB2	-0.427953	0.0764476
PDZRN3	0.0193551	0.939238
ADCY4	0.176566	0.483389
MGC26610	0.202194	0.421042
MPZL1	0.276221	0.267199
WNT10A	-0.363863	0.137717
KSP37	-0.218218	0.384352
TIEG	-0.345086	0.160768
GJB2	-0.189929	0.450333
FCRH1	0.0296955	0.906886
TDP1	0.599001	0.00861848
GHRH	0.367406	0.133639
B2M	-0.00711006	0.977662
CD74	-0.0227051	0.928744
CST3	-0.217111	0.386827
HLA-DRA	0.0605212	0.811452
LTB	0.146724	0.561263
TAPBPL	0.18744	0.4564
MICA	-0.0692085	0.78495
TARP	0.114542	0.65086
KIAA1715	-0.0614867	0.808496
ZIP67	0.0104165	0.967279
BNC2	0.151849	0.547512
ALOX15	0.185069	0.462219
NOX4	0.319856	0.195692
CYP4F2	0.169772	0.500639
ALOX12	-0.171697	0.495721
ZFYVE9	0.233034	0.352059
TWSG1	0.137068	0.587576
HOMER1	0.0662527	0.793943
RABL3	0.598002	0.00875927
TNFRSF1A	0.433515	0.0722925
MKI67IP	0.597578	0.00881962
IGBP1	0.279794	0.260806
PDAP1	0.178398	0.478786
IL18R1	-0.240793	0.335788
PDE1A	0.262165	0.293283
FLJ20276	0.133029	0.598731
GYPA	0.322828	0.191338
TLR6	0.311078	0.208933
ADRA1B	-0.139601	0.580625
IRS4	-0.148956	0.555254
PDE4B	-0.229608	0.359383
SYNPR	0.286836	0.248488
FLJ21986	0.379775	0.120068
FSTL5	0.00023446	0.999263
AFM	0.39825	0.101657
GRIN2A	0.0105786	0.96677
CHRNA5	-0.197699	0.431658
LOC285192;AQP12	0.212468	0.397308
KCNA3	-0.0531598	0.834063
ATP4A	-0.312367	0.206954
KCNC4	0.339546	0.168043
FLJ40162	-0.111261	0.660284
HBQ1	0.1657	0.511115
SLC22A2	0.266265	0.285522
SLC22A1	0.0925397	0.714953
COX6A1	-0.180831	0.472711
COX6B1	-0.109348	0.665802
COX6C	0.096895	0.702105
ACADVL	-0.0376885	0.881971
SQRDL	0.113957	0.652538
MSRB	0.0398774	0.875165
CHST4	0.344039	0.162126
GJC1	-0.177215	0.481756
ITGAD	-0.0482616	0.849178
CDH10	-0.1727	0.493168
CDH22	0.190229	0.449603
PCDHB2	0.321151	0.193787
CDC42EP2	-0.301064	0.224738
NAV1	0.239633	0.338193
KLHL5	-0.233873	0.350278
KLHL8	-0.00687596	0.978397
GAN	0.0648505	0.798218
UVRAG	0.158937	0.528741
DNM3	0.0159818	0.949814
ITSN2	-0.19484	0.43848
DDX48	0.597038	0.00889689
AMPH	0.170799	0.498012
M6PR	-0.285679	0.250485
POM121	0.232059	0.354134
FABP5	0.0818361	0.746834
FAM44B	0.5969	0.00891675
AKAP6	0.436581	0.0700742
SEC61A1	-0.106539	0.673931
KRT5	0.0223468	0.929866
WFDC12	-0.0876614	0.729431
SERPINE2	0.307546	0.214423
SERPINB3;SERPINB4	-0.0154366	0.951524
FIGNL1	0.106659	0.673585
STEAP	-0.0835968	0.741561
P11	0.315613	0.202021
PCSK6	-0.241127	0.335099
PGPEP1	0.260803	0.295891
DZIP3	0.152756	0.545091
ENG	-0.364887	0.136529
PILRB	0.182866	0.467657
VTN	0.465635	0.0514839
ITGB3BP	0.00553993	0.982594
FLJ21439	0.0999804	0.69305
TPBG	0.400988	0.0991119
PLA2G5	-0.0362628	0.886408
PLA2G7	0.232625	0.352929
ILDR1	-0.204628	0.415353
NPC1	0.245615	0.3259
NPC1L1	-0.290336	0.242504
SCAP	-0.22423	0.371057
GCK	-0.285847	0.250195
PGK2	0.0357797	0.887912
PKLR	-0.0876718	0.7294
FLJ22761	-0.128095	0.612477
ASIP	0.120606	0.633576
MGAM	0.011599	0.963566
DPP7	0.10545	0.677093
RC3	-0.0282112	0.911522
KIAA1906	-0.0888934	0.725766
DKFZp762A217	0.116056	0.646529
FLJ11535	-0.420403	0.082365
MRPL20	0.595725	0.00908709
HERPUD1	0.346999	0.158307
HAPLN2	0.59556	0.00911116
LOC126147	0.0878975	0.728728
SLIT1	-0.0193393	0.939287
KIF4A	NA	NA
NPTX2	0.24838	0.320308
TRIM56	-0.180136	0.474441
BTBD6	0.593564	0.00940727
MAML3	NA	NA
AHCY	-0.208465	0.406469
CA2	-0.146835	0.560964
CA3	NA	NA
KIAA0828	0.0133449	0.958087
ACO2	-0.326303	0.186329
KRTAP9-9	0.593149	0.0094697
CES1	0.0232133	0.927153
EXOSC8	0.592612	0.0095511
FLJ23548	0.185533	0.461076
C21ORF106;C21orf106	0.127226	0.61491
FLJ34658	-0.0956461	0.705782
WWP1	0.317404	0.199334
SMURF1	0.147738	0.558529
TXNL4B	-0.00779631	0.975507
BCR	0.0255294	0.919906
ELL2	-0.0904098	0.721263
HECTD2	0.187985	0.455068
NOTCH3	-0.160328	0.525095
PPP1R15B	0.139735	0.580256
NOTCH4	0.093819	0.711172
NDRG3	-0.369566	0.131196
SPP2	0.170448	0.498909
EVC	-0.165008	0.512905
CLECSF1	0.0490874	0.846626
ZNF183L1	0.300575	0.225529
NYD-SP17	-0.0976257	0.699957
EVI5	0.410131	0.0909454
LFNG	0.283064	0.255039
TXNDC4	0.592035	0.00963914
TMEM28	-0.213116	0.395837
HIC1	NA	NA
DNAJC1	0.590348	0.0099004
LOC374983	-0.294581	0.235372
LOC375861	-0.165021	0.512872
LOC345970	-0.026926	0.915539
LOC340052	0.0378522	0.881462
FLJ34503	0.103423	0.682993
WFDC13	0.0710898	0.77924
FLJ22649	0.590028	0.00995066
FLJ39630	0.0635599	0.802158
FLJ40288	0.205456	0.413427
FLJ38723	0.114495	0.650996
ADCYAP1	-0.119521	0.636656
APXL	-0.0403326	0.873751
RGS11	0.230264	0.357976
MTND5	-0.238398	0.340763
RHO	-0.225473	0.368339
GPRC5B	-0.433226	0.0725038
SPRL5A	-0.363871	0.137707
DKFZp761B107	0.446716	0.0631004
C20orf53	0.230164	0.358191
MGC40574	-0.46349	0.0527131
FLJ90637	0.0805211	0.750779
LOC374956	-0.0561023	0.825009
LOC374955	-0.00845372	0.973442
FLJ00035	0.176619	0.483254
;OR5H15;OR5H1	0.117746	0.641705
LOC374890	0.029793	0.906581
FLJ40869	0.144137	0.568262
FAM26A	-0.380809	0.118981
LOC374978	0.038463	0.879562
KLHDC1	0.261107	0.295308
C20orf173	0.23525	0.347366
IFRG15	0.463534	0.0526875
MGC23270	0.0946272	0.708786
GDF6	0.353273	0.150415
SH3YL1	0.300052	0.226378
LOC285331	0.0870943	0.73112
PRO1848	-0.185808	0.4604
FLJ00130	0.0368836	0.884475
LOC374735	0.191393	0.446781
GTF2IRD2;GTF2IRD2B	0.589531	0.010029
DKFZp451J0118	0.0713277	0.778518
LOC375773	-0.18927	0.451933
MGC47799	0.150098	0.552193
LOC283484	0.00810993	0.974522
pp12719	-0.190969	0.447808
KIAA1833	0.118872	0.638501
[truncated: 17,531 more rows]
